# Supplementary material for: Integration of heterogeneous molecular networks to unravel gene-regulation in Mycobacterium tuberculosis
Source: BMC Syst Biol. 2014 Sep 26;8:111. doi: 10.1186/s12918-014-0111-5 (PMC4181829; doi:10.1186/s12918-014-0111-5)
Supplement: Additional file 1: — Microarray data sets considered in this meta-analysis. Identifiers from the Gene Expression Omnibus Database have been used for each sample, experiment and platform. [file 12918_2014_111_MOESM1_ESM.xls]

## Sheet: additional file 1
Sample name (geo)	series name(geo)	platform name(geo)	Condition name (common name for replicates)	Condition index (common for replicates)	treatment	Classification of treatment type	Classification of treatment code	perturbant1	concentration1	perturbant2	concentration2	growth med	is it in time series?	time (default is hours)	If it was a time series which was the previous condition	replicates	Description (from GEO)	Reference
GSM27980	GSE1642	GPL1396	0.12mg/mL BZA:pH5.6 (2h)	1	BZA	Aromatic amides intracellularly hydrolyzed, low pH	1	Benzamide	0.12mg/mL				y	2	NA	#	H37Rv attB::pAIam (log-phase) was diluted to an OD of 0.05 in 7H9-based medium at pH5.6 +/- 0.12mg/mL Benzamide. RNA isolated from cultures after 2h at 37C.	Boshoff HI, Myers TG, Copp BR, McNeil MR et al. The transcriptional responses of Mycobacterium tuberculosis to inhibitors of metabolism: novel insights into drug mechanisms of action. J Biol Chem 2004 Sep 17;279(38):40174-84
GSM27981	GSE1642	GPL1396	0.12mg/mL BZA:pH5.6 (4h)	2	BZA	Aromatic amides intracellularly hydrolyzed, low pH	1	Benzamide	0.12mg/mL				y	4	0.12mg/mL BZA:pH5.6 (2h)	GSM27982;GSM27981	H37Rv attB::pAIam (log-phase) was diluted to an OD of 0.05 in 7H9-based medium at pH5.6 +/- 0.12mg/mL Benzamide. RNA isolated from cultures after 4h at 37C.	Boshoff HI, Myers TG, Copp BR, McNeil MR et al. The transcriptional responses of Mycobacterium tuberculosis to inhibitors of metabolism: novel insights into drug mechanisms of action. J Biol Chem 2004 Sep 17;279(38):40174-84
GSM27982	GSE1642	GPL1396	0.12mg/mL BZA:pH5.6 (4h)	2	BZA	Aromatic amides intracellularly hydrolyzed, low pH	1	Benzamide	0.12mg/mL				y	4	0.12mg/mL BZA:pH5.6 (2h)	GSM27982;GSM27981	H37Rv attB::pAIam (log-phase) was diluted to an OD of 0.05 in 7H9-based medium at pH5.6 +/- 0.12mg/mL Benzamide. RNA isolated from cultures after 4h at 37C.	Boshoff HI, Myers TG, Copp BR, McNeil MR et al. The transcriptional responses of Mycobacterium tuberculosis to inhibitors of metabolism: novel insights into drug mechanisms of action. J Biol Chem 2004 Sep 17;279(38):40174-84
GSM27983	GSE1642	GPL1396	0.12mg/mL BZA:pH5.6 (5h)	3	BZA	Aromatic amides intracellularly hydrolyzed, low pH	1	Benzamide	0.12mg/mL				y	5	0.12mg/mL BZA:pH5.6 (4h)	#	H37Rv attB::pAIam (log-phase) was diluted to an OD of 0.05 in 7H9-based medium at pH5.6 +/- 0.12mg/mL Benzamide. RNA isolated from cultures after 5h at 37C.	Boshoff HI, Myers TG, Copp BR, McNeil MR et al. The transcriptional responses of Mycobacterium tuberculosis to inhibitors of metabolism: novel insights into drug mechanisms of action. J Biol Chem 2004 Sep 17;279(38):40174-84
GSM27984	GSE1642	GPL1396	0.12mg/mL BZA:pH5.6 (7h)	4	BZA	Aromatic amides intracellularly hydrolyzed, low pH	1	Benzamide	0.12mg/mL				y	7	0.12mg/mL BZA:pH5.6 (5h)	#	H37Rv attB::pAIam (log-phase) was diluted to an OD of 0.05 in 7H9-based medium at pH5.6 +/- 0.12mg/mL Benzamide. RNA isolated from cultures after 7h at 37C.	Boshoff HI, Myers TG, Copp BR, McNeil MR et al. The transcriptional responses of Mycobacterium tuberculosis to inhibitors of metabolism: novel insights into drug mechanisms of action. J Biol Chem 2004 Sep 17;279(38):40174-84
GSM27985	GSE1642	GPL1396	0.12mg/mL BZA:pH5.6 (11h)	5	BZA	Aromatic amides intracellularly hydrolyzed, low pH	1	Benzamide	0.12mg/mL				y	11	0.12mg/mL BZA:pH5.6 (7h)	#	H37Rv attB::pAIam (log-phase) was diluted to an OD of 0.05 in 7H9-based medium at pH5.6 +/- 0.12mg/mL Benzamide. RNA isolated from cultures after 11h at 37C.	Boshoff HI, Myers TG, Copp BR, McNeil MR et al. The transcriptional responses of Mycobacterium tuberculosis to inhibitors of metabolism: novel insights into drug mechanisms of action. J Biol Chem 2004 Sep 17;279(38):40174-84
GSM27906	GSE1642	GPL1396	0.12mg/mL Nam:pH5.6 (2h)	6	Nam	Aromatic amides intracellularly hydrolyzed, low pH	1	Nicotinamide	0.12mg/mL				y	2	NA	GSM27907;GSM27906	H37Rv attB::pAIam (log-phase) was diluted to an OD of 0.05 in 7H9-based medium at pH5.6 +/- 0.12mg/mL Nicotinamide. RNA isolated from cultures after 2h at 37C.	Boshoff HI, Myers TG, Copp BR, McNeil MR et al. The transcriptional responses of Mycobacterium tuberculosis to inhibitors of metabolism: novel insights into drug mechanisms of action. J Biol Chem 2004 Sep 17;279(38):40174-84
GSM27907	GSE1642	GPL1396	0.12mg/mL Nam:pH5.6 (2h)	6	Nam	Aromatic amides intracellularly hydrolyzed, low pH	1	Nicotinamide	0.12mg/mL				y	2	NA	GSM27907;GSM27906	H37Rv attB::pAIam (log-phase) was diluted to an OD of 0.05 in 7H9-based medium at pH5.6 +/- 0.12mg/mL Nicotinamide. RNA isolated from cultures after 2h at 37C.	Boshoff HI, Myers TG, Copp BR, McNeil MR et al. The transcriptional responses of Mycobacterium tuberculosis to inhibitors of metabolism: novel insights into drug mechanisms of action. J Biol Chem 2004 Sep 17;279(38):40174-84
GSM27908	GSE1642	GPL1396	0.12mg/mL Nam:pH5.6 (4h)	7	Nam	Aromatic amides intracellularly hydrolyzed, low pH	1	Nicotinamide	0.12mg/mL				y	4	0.12mg/mL Nam:pH5.6 (2h)	GSM27908;GSM27909; GSM27910	H37Rv attB::pAIam (log-phase) was diluted to an OD of 0.05 in 7H9-based medium at pH5.6 +/- 0.12mg/mL Nicotinamide. RNA isolated from cultures after 4h at 37C.	Boshoff HI, Myers TG, Copp BR, McNeil MR et al. The transcriptional responses of Mycobacterium tuberculosis to inhibitors of metabolism: novel insights into drug mechanisms of action. J Biol Chem 2004 Sep 17;279(38):40174-84
GSM27909	GSE1642	GPL1396	0.12mg/mL Nam:pH5.6 (4h)	7	Nam	Aromatic amides intracellularly hydrolyzed, low pH	1	Nicotinamide	0.12mg/mL				y	4	0.12mg/mL Nam:pH5.6 (2h)	GSM27908;GSM27909; GSM27910	H37Rv attB::pAIam (log-phase) was diluted to an OD of 0.05 in 7H9-based medium at pH5.6 +/- 0.12mg/mL Nicotinamide. RNA isolated from cultures after 4h at 37C.	Boshoff HI, Myers TG, Copp BR, McNeil MR et al. The transcriptional responses of Mycobacterium tuberculosis to inhibitors of metabolism: novel insights into drug mechanisms of action. J Biol Chem 2004 Sep 17;279(38):40174-84
GSM27910	GSE1642	GPL1396	0.12mg/mL Nam:pH5.6 (4h)	7	Nam	Aromatic amides intracellularly hydrolyzed, low pH	1	Nicotinamide	0.12mg/mL				y	4	0.12mg/mL Nam:pH5.6 (2h)	GSM27908;GSM27909; GSM27910	H37Rv attB::pAIam (log-phase) was diluted to an OD of 0.05 in 7H9-based medium at pH5.6 +/- 0.12mg/mL Nicotinamide. RNA isolated from cultures after 4h at 37C.	Boshoff HI, Myers TG, Copp BR, McNeil MR et al. The transcriptional responses of Mycobacterium tuberculosis to inhibitors of metabolism: novel insights into drug mechanisms of action. J Biol Chem 2004 Sep 17;279(38):40174-84
GSM27912	GSE1642	GPL1396	0.12mg/mL Nam:pH5.6 (5.5h)	8	Nam	Aromatic amides intracellularly hydrolyzed, low pH	1	Nicotinamide	0.12mg/mL				y	5.5	0.12mg/mL Nam:pH5.6 (4h)	#	H37Rv attB::pAIam (log-phase) was diluted to an OD of 0.05 in 7H9-based medium at pH5.6 +/- 0.12mg/mL Nicotinamide. RNA isolated from cultures after 5.5h at 37C.	Boshoff HI, Myers TG, Copp BR, McNeil MR et al. The transcriptional responses of Mycobacterium tuberculosis to inhibitors of metabolism: novel insights into drug mechanisms of action. J Biol Chem 2004 Sep 17;279(38):40174-84
GSM27913	GSE1642	GPL1396	0.12mg/mL Nam:pH5.6 (7h)	9	Nam	Aromatic amides intracellularly hydrolyzed, low pH	1	Nicotinamide	0.12mg/mL				y	7	0.12mg/mL Nam:pH5.6 (5.5h)	#	H37Rv attB::pAIam (log-phase) was diluted to an OD of 0.05 in 7H9-based medium at pH5.6 +/- 0.12mg/mL Nicotinamide. RNA isolated from cultures after 7h at 37C.	Boshoff HI, Myers TG, Copp BR, McNeil MR et al. The transcriptional responses of Mycobacterium tuberculosis to inhibitors of metabolism: novel insights into drug mechanisms of action. J Biol Chem 2004 Sep 17;279(38):40174-84
GSM27914	GSE1642	GPL1396	1.2mg/mL Nam:pH5.6 (10.5h)	10	Nam	Aromatic amides intracellularly hydrolyzed, low pH	1	Nam	1.2mg/mL				y	10.5	1.2mg/mL Nam:pH5.6 (5h)	#	H37Rv attB::pAIam (log-phase) was diluted to an OD of 0.05 in 7H9-based medium at pH5.6 +/- 1.2mg/mL Nicotinamide. RNA isolated from cultures after 10.5h at 37C.	Boshoff HI, Myers TG, Copp BR, McNeil MR et al. The transcriptional responses of Mycobacterium tuberculosis to inhibitors of metabolism: novel insights into drug mechanisms of action. J Biol Chem 2004 Sep 17;279(38):40174-84
GSM27911	GSE1642	GPL1396	1.2mg/mL Nam:pH5.6 (5h)	11	Nam	Aromatic amides intracellularly hydrolyzed, low pH	1	Nam	1.2mg/mL				y	5	NA	#	H37Rv attB::pAIam (log-phase) was diluted to an OD of 0.05 in 7H9-based medium at pH5.6 +/- 1.2mg/mL Nicotinamide. RNA isolated from cultures after 5h at 37C.	Boshoff HI, Myers TG, Copp BR, McNeil MR et al. The transcriptional responses of Mycobacterium tuberculosis to inhibitors of metabolism: novel insights into drug mechanisms of action. J Biol Chem 2004 Sep 17;279(38):40174-84
GSM27883	GSE1642	GPL1396	0.12mg/mL PZA:pH5.6 (2h)	12	PZA	Aromatic amides intracellularly hydrolyzed, low pH	1	PZA	0.12mg/mL				y	2	NA	#	H37Rv attB::pAIam (log-phase) was diluted to an OD of 0.05 in 7H9-based medium at pH5.6 +/- 0.12mg/mL PZA. RNA isolated from cultures after 2h at 37C.	Boshoff HI, Myers TG, Copp BR, McNeil MR et al. The transcriptional responses of Mycobacterium tuberculosis to inhibitors of metabolism: novel insights into drug mechanisms of action. J Biol Chem 2004 Sep 17;279(38):40174-84
GSM27885	GSE1642	GPL1396	0.12mg/mL PZA:pH5.6 (2.5h)	13	PZA	Aromatic amides intracellularly hydrolyzed, low pH	1	PZA	0.12mg/mL				y	2.5	0.12mg/mL PZA:pH5.6 (2h)	#	H37Rv attB::pAIam (log-phase) was diluted to an OD of 0.05 in 7H9-based medium at pH5.6 +/- 0.12mg/mL PZA. RNA isolated from cultures after 2.5h at 37C.	Boshoff HI, Myers TG, Copp BR, McNeil MR et al. The transcriptional responses of Mycobacterium tuberculosis to inhibitors of metabolism: novel insights into drug mechanisms of action. J Biol Chem 2004 Sep 17;279(38):40174-84
GSM27886	GSE1642	GPL1396	0.12mg/mL PZA:pH5.6 (4h)	14	PZA	Aromatic amides intracellularly hydrolyzed, low pH	1	PZA	0.12mg/mL				y	4	0.12mg/mL PZA:pH5.6 (2.5h)	GSM27886; GSM27888;GSM27890;GSM27891	H37Rv attB::pAIam (log-phase) was diluted to an OD of 0.05 in 7H9-based medium at pH5.6 +/- 0.12mg/mL PZA. RNA isolated from cultures after 4h at 37C.	Boshoff HI, Myers TG, Copp BR, McNeil MR et al. The transcriptional responses of Mycobacterium tuberculosis to inhibitors of metabolism: novel insights into drug mechanisms of action. J Biol Chem 2004 Sep 17;279(38):40174-84
GSM27888	GSE1642	GPL1396	0.12mg/mL PZA:pH5.6 (4h)	14	PZA	Aromatic amides intracellularly hydrolyzed, low pH	1	PZA	0.12mg/mL				y	4	0.12mg/mL PZA:pH5.6 (2.5h)	GSM27886; GSM27888;GSM27890;GSM27892	H37Rv attB::pAIam (log-phase) was diluted to an OD of 0.05 in 7H9-based medium at pH5.6 +/- 0.12mg/mL PZA. RNA isolated from cultures after 4h at 37C.	Boshoff HI, Myers TG, Copp BR, McNeil MR et al. The transcriptional responses of Mycobacterium tuberculosis to inhibitors of metabolism: novel insights into drug mechanisms of action. J Biol Chem 2004 Sep 17;279(38):40174-84
GSM27890	GSE1642	GPL1396	0.12mg/mL PZA:pH5.6 (4h)	14	PZA	Aromatic amides intracellularly hydrolyzed, low pH	1	PZA	0.12mg/mL				y	4	0.12mg/mL PZA:pH5.6 (2.5h)	GSM27886; GSM27888;GSM27890;GSM27893	H37Rv attB::pAIam (log-phase) was diluted to an OD of 0.05 in 7H9-based medium at pH5.6 +/- 0.12mg/mL PZA. RNA isolated from cultures after 4h at 37C.	Boshoff HI, Myers TG, Copp BR, McNeil MR et al. The transcriptional responses of Mycobacterium tuberculosis to inhibitors of metabolism: novel insights into drug mechanisms of action. J Biol Chem 2004 Sep 17;279(38):40174-84
GSM27891	GSE1642	GPL1396	0.12mg/mL PZA:pH5.6 (4h)	14	PZA	Aromatic amides intracellularly hydrolyzed, low pH	1	PZA	0.12mg/mL				y	4	0.12mg/mL PZA:pH5.6 (2.5h)	GSM27886; GSM27888;GSM27890;GSM27894	H37Rv attB::pAIam (log-phase) was diluted to an OD of 0.05 in 7H9-based medium at pH5.6 +/- 0.12mg/mL PZA. RNA isolated from cultures after 4h at 37C.	Boshoff HI, Myers TG, Copp BR, McNeil MR et al. The transcriptional responses of Mycobacterium tuberculosis to inhibitors of metabolism: novel insights into drug mechanisms of action. J Biol Chem 2004 Sep 17;279(38):40174-84
GSM27894	GSE1642	GPL1396	0.12mg/mL PZA:pH5.6 (5h)	15	PZA	Aromatic amides intracellularly hydrolyzed, low pH	1	PZA	0.12mg/mL				y	5	0.12mg/mL PZA:pH5.6 (5.5h)	#	H37Rv attB::pAIam (log-phase) was diluted to an OD of 0.05 in 7H9-based medium at pH5.6 +/- 0.12mg/mL PZA. RNA isolated from cultures after 5h at 37C.	Boshoff HI, Myers TG, Copp BR, McNeil MR et al. The transcriptional responses of Mycobacterium tuberculosis to inhibitors of metabolism: novel insights into drug mechanisms of action. J Biol Chem 2004 Sep 17;279(38):40174-84
GSM27895	GSE1642	GPL1396	0.12mg/mL PZA:pH5.6 (5.5h)	16	PZA	Aromatic amides intracellularly hydrolyzed, low pH	1	PZA	0.12mg/mL				y	5.5	1.12mg/mL PZA:pH5.6 (5h)	#	H37Rv attB::pAIam (log-phase) was diluted to an OD of 0.05 in 7H9-based medium at pH5.6 +/- 0.12mg/mL PZA. RNA isolated from cultures after 5.5h at 37C.	Boshoff HI, Myers TG, Copp BR, McNeil MR et al. The transcriptional responses of Mycobacterium tuberculosis to inhibitors of metabolism: novel insights into drug mechanisms of action. J Biol Chem 2004 Sep 17;279(38):40174-84
GSM27898	GSE1642	GPL1396	0.12mg/mL PZA:pH5.6 (6h)	17	PZA	Aromatic amides intracellularly hydrolyzed, low pH	1	PZA	0.12mg/mL				y	6	0.12mg/mL PZA:pH5.6 (5.5h)	GSM27898; GSM27899	H37Rv attB::pAIam (log-phase) was diluted to an OD of 0.05 in 7H9-based medium at pH5.6 +/- 0.12mg/mL PZA. RNA isolated from cultures after 6h at 37C.	Boshoff HI, Myers TG, Copp BR, McNeil MR et al. The transcriptional responses of Mycobacterium tuberculosis to inhibitors of metabolism: novel insights into drug mechanisms of action. J Biol Chem 2004 Sep 17;279(38):40174-84
GSM27899	GSE1642	GPL1396	0.12mg/mL PZA:pH5.6 (6h)	17	PZA	Aromatic amides intracellularly hydrolyzed, low pH	1	PZA	0.12mg/mL				y	6	0.12mg/mL PZA:pH5.6 (5.5h)	GSM27898; GSM27899	H37Rv attB::pAIam (log-phase) was diluted to an OD of 0.05 in 7H9-based medium at pH5.6 +/- 0.12mg/mL PZA. RNA isolated from cultures after 6h at 37C.	Boshoff HI, Myers TG, Copp BR, McNeil MR et al. The transcriptional responses of Mycobacterium tuberculosis to inhibitors of metabolism: novel insights into drug mechanisms of action. J Biol Chem 2004 Sep 17;279(38):40174-84
GSM27903	GSE1642	GPL1396	0.12mg/mL PZA:pH5.6 (10.5h)	18	PZA	Aromatic amides intracellularly hydrolyzed, low pH	1	PZA	0.12mg/mL				y	10.5	0.12mg/mL PZA:pH5.6 (6h)	#	H37Rv attB::pAIam (log-phase) was diluted to an OD of 0.05 in 7H9-based medium at pH5.6 +/- 0.12mg/mL PZA. RNA isolated from cultures after 10.5h at 37C.	Boshoff HI, Myers TG, Copp BR, McNeil MR et al. The transcriptional responses of Mycobacterium tuberculosis to inhibitors of metabolism: novel insights into drug mechanisms of action. J Biol Chem 2004 Sep 17;279(38):40174-84
GSM27904	GSE1642	GPL1396	0.12mg/mL PZA:pH5.6 (11h)	19	PZA	Aromatic amides intracellularly hydrolyzed, low pH	1	PZA	0.12mg/mL				y	11	0.12mg/mL PZA:pH5.6 (10h)	#	H37Rv attB::pAIam (log-phase) was diluted to an OD of 0.05 in 7H9-based medium at pH5.6 +/- 0.12mg/mL PZA. RNA isolated from cultures after 11h at 37C.	Boshoff HI, Myers TG, Copp BR, McNeil MR et al. The transcriptional responses of Mycobacterium tuberculosis to inhibitors of metabolism: novel insights into drug mechanisms of action. J Biol Chem 2004 Sep 17;279(38):40174-84
GSM27902	GSE1642	GPL1396	1.2mg/mL PZA:pH5.6 (10.5h)	20	PZA	Aromatic amides intracellularly hydrolyzed, low pH	1	PZA	1.2mg/mL				y	10.5	1.2mg/mL PZA:pH5.6 (7h)	#	H37Rv attB::pAIam (log-phase) was diluted to an OD of 0.05 in 7H9-based medium at pH5.6 +/- 1.2mg/mL PZA. RNA isolated from cultures after 10.5h at 37C.	Boshoff HI, Myers TG, Copp BR, McNeil MR et al. The transcriptional responses of Mycobacterium tuberculosis to inhibitors of metabolism: novel insights into drug mechanisms of action. J Biol Chem 2004 Sep 17;279(38):40174-84
GSM27905	GSE1642	GPL1396	1.2mg/mL PZA:pH5.6 (16h)	21	PZA	Aromatic amides intracellularly hydrolyzed, low pH	1	PZA	1.2mg/mL				y	16	1.2mg/mL PZA:pH5.6 (10.5h)	#	H37Rv attB::pAIam (log-phase) was diluted to an OD of 0.05 in 7H9-based medium at pH5.6 +/- 1.2mg/mL PZA. RNA isolated from cultures after 16h at 37C.	Boshoff HI, Myers TG, Copp BR, McNeil MR et al. The transcriptional responses of Mycobacterium tuberculosis to inhibitors of metabolism: novel insights into drug mechanisms of action. J Biol Chem 2004 Sep 17;279(38):40174-84
GSM27884	GSE1642	GPL1396	1.2mg/mL PZA:pH5.6 (2h)	22	PZA	Aromatic amides intracellularly hydrolyzed, low pH	1	PZA	1.2mg/mL				y	2	NA	#	H37Rv attB::pAIam (log-phase) was diluted to an OD of 0.05 in 7H9-based medium at pH5.6 +/- 1.2mg/mL PZA. RNA isolated from cultures after 2h at 37C.	Boshoff HI, Myers TG, Copp BR, McNeil MR et al. The transcriptional responses of Mycobacterium tuberculosis to inhibitors of metabolism: novel insights into drug mechanisms of action. J Biol Chem 2004 Sep 17;279(38):40174-84
GSM27887	GSE1642	GPL1396	1.2mg/mL PZA:pH5.6 (4h)	23	PZA	Aromatic amides intracellularly hydrolyzed, low pH	1	PZA	1.2mg/mL				y	4	1.2mg/mL PZA:pH5.6 (2h)	GSM27892;GSM27887;GSM27889	H37Rv attB::pAIam (log-phase) was diluted to an OD of 0.05 in 7H9-based medium at pH5.6 +/- 1.2mg/mL PZA. RNA isolated from cultures after 4h at 37C.	Boshoff HI, Myers TG, Copp BR, McNeil MR et al. The transcriptional responses of Mycobacterium tuberculosis to inhibitors of metabolism: novel insights into drug mechanisms of action. J Biol Chem 2004 Sep 17;279(38):40174-84
GSM27889	GSE1642	GPL1396	1.2mg/mL PZA:pH5.6 (4h)	23	PZA	Aromatic amides intracellularly hydrolyzed, low pH	1	PZA	1.2mg/mL				y	4	1.2mg/mL PZA:pH5.6 (2h)	GSM27892;GSM27887;GSM27889	H37Rv attB::pAIam (log-phase) was diluted to an OD of 0.05 in 7H9-based medium at pH5.6 +/- 1.2mg/mL PZA. RNA isolated from cultures after 4h at 37C.	Boshoff HI, Myers TG, Copp BR, McNeil MR et al. The transcriptional responses of Mycobacterium tuberculosis to inhibitors of metabolism: novel insights into drug mechanisms of action. J Biol Chem 2004 Sep 17;279(38):40174-84
GSM27892	GSE1642	GPL1396	1.2mg/mL PZA:pH5.6 (4h)	23	PZA	Aromatic amides intracellularly hydrolyzed, low pH	1	PZA	1.2mg/mL				y	4	1.2mg/mL PZA:pH5.6 (2h)	GSM27892;GSM27887;GSM27889	H37Rv attB::pAIam (log-phase) was diluted to an OD of 0.05 in 7H9-based medium at pH5.6 +/- 1.2mg/mL PZA. RNA isolated from cultures after 4h at 37C.	Boshoff HI, Myers TG, Copp BR, McNeil MR et al. The transcriptional responses of Mycobacterium tuberculosis to inhibitors of metabolism: novel insights into drug mechanisms of action. J Biol Chem 2004 Sep 17;279(38):40174-84
GSM27893	GSE1642	GPL1396	1.2mg/mL PZA:pH5.6 (5h)	24	PZA	Aromatic amides intracellularly hydrolyzed, low pH	1	PZA	1.2mg/mL				y	5	1.2mg/mL PZA:pH5.6 (4h)	#	H37Rv attB::pAIam (log-phase) was diluted to an OD of 0.05 in 7H9-based medium at pH5.6 +/- 1.2mg/mL PZA. RNA isolated from cultures after 5h at 37C.	Boshoff HI, Myers TG, Copp BR, McNeil MR et al. The transcriptional responses of Mycobacterium tuberculosis to inhibitors of metabolism: novel insights into drug mechanisms of action. J Biol Chem 2004 Sep 17;279(38):40174-84
GSM27896	GSE1642	GPL1396	1.2mg/mL PZA:pH5.6 (6h)	25	PZA	Aromatic amides intracellularly hydrolyzed, low pH	1	PZA	1.2mg/mL				y	6	1.2mg/mL PZA:pH5.6 (5h)	GSM27897;GSM27896	H37Rv attB::pAIam (log-phase) was diluted to an OD of 0.05 in 7H9-based medium at pH5.6 +/- 1.2mg/mL PZA. RNA isolated from cultures after 6h at 37C.	Boshoff HI, Myers TG, Copp BR, McNeil MR et al. The transcriptional responses of Mycobacterium tuberculosis to inhibitors of metabolism: novel insights into drug mechanisms of action. J Biol Chem 2004 Sep 17;279(38):40174-84
GSM27897	GSE1642	GPL1396	1.2mg/mL PZA:pH5.6 (6h)	25	PZA	Aromatic amides intracellularly hydrolyzed, low pH	1	PZA	1.2mg/mL				y	6	1.2mg/mL PZA:pH5.6 (5h)	GSM27897;GSM27896	H37Rv attB::pAIam (log-phase) was diluted to an OD of 0.05 in 7H9-based medium at pH5.6 +/- 1.2mg/mL PZA. RNA isolated from cultures after 6h at 37C.	Boshoff HI, Myers TG, Copp BR, McNeil MR et al. The transcriptional responses of Mycobacterium tuberculosis to inhibitors of metabolism: novel insights into drug mechanisms of action. J Biol Chem 2004 Sep 17;279(38):40174-84
GSM27900	GSE1642	GPL1396	1.2mg/mL PZA:pH5.6 (7h)	26	PZA	Aromatic amides intracellularly hydrolyzed, low pH	1	PZA	1.2mg/mL				y	7	1.2mg/mL PZA:pH5.6 (6h)	GSM27900;GSM27901	H37Rv attB::pAIam (log-phase) was diluted to an OD of 0.05 in 7H9-based medium at pH5.6 +/- 1.2mg/mL PZA. RNA isolated from cultures after 7h at 37C.	Boshoff HI, Myers TG, Copp BR, McNeil MR et al. The transcriptional responses of Mycobacterium tuberculosis to inhibitors of metabolism: novel insights into drug mechanisms of action. J Biol Chem 2004 Sep 17;279(38):40174-84
GSM27901	GSE1642	GPL1396	1.2mg/mL PZA:pH5.6 (7h)	26	PZA	Aromatic amides intracellularly hydrolyzed, low pH	1	PZA	1.2mg/mL				y	7	1.2mg/mL PZA:pH5.6 (6h)	GSM27900;GSM27901	H37Rv attB::pAIam (log-phase) was diluted to an OD of 0.05 in 7H9-based medium at pH5.6 +/- 1.2mg/mL PZA. RNA isolated from cultures after 7h at 37C.	Boshoff HI, Myers TG, Copp BR, McNeil MR et al. The transcriptional responses of Mycobacterium tuberculosis to inhibitors of metabolism: novel insights into drug mechanisms of action. J Biol Chem 2004 Sep 17;279(38):40174-84
GSM27986	GSE1642	GPL1396	40ug/mL 5-CL-PZA:pH5.6 (2h)	27	5CL-PZA	Aromatic amides intracellularly hydrolyzed, low pH	1	5-CL-PZA	40ug/mL				y	2	NA	GSM27986;GSM27988	H37Rv attB::pAIam (log-phase) was diluted to an OD of 0.05 in 7H9-based medium at pH5.6 +/- 0.04mg/mL 5-Chloro-PZA. RNA isolated from cultures after 2h at 37C.	Boshoff HI, Myers TG, Copp BR, McNeil MR et al. The transcriptional responses of Mycobacterium tuberculosis to inhibitors of metabolism: novel insights into drug mechanisms of action. J Biol Chem 2004 Sep 17;279(38):40174-84
GSM27988	GSE1642	GPL1396	40ug/mL 5-CL-PZA:pH5.6 (2h)	27	5CL-PZA	Aromatic amides intracellularly hydrolyzed, low pH	1	5-CL-PZA	40ug/mL				y	2	NA	GSM27986;GSM27988	H37Rv attB::pAIam (log-phase) was diluted to an OD of 0.05 in 7H9-based medium at pH5.6 +/- 0.04mg/mL 5-Chloro-PZA. RNA isolated from cultures after 2h at 37C.	Boshoff HI, Myers TG, Copp BR, McNeil MR et al. The transcriptional responses of Mycobacterium tuberculosis to inhibitors of metabolism: novel insights into drug mechanisms of action. J Biol Chem 2004 Sep 17;279(38):40174-84
GSM27989	GSE1642	GPL1396	40ug/mL 5-CL-PZA:pH5.6 (4h)	28	5CL-PZA	Aromatic amides intracellularly hydrolyzed, low pH	1	5-CL-PZA	40ug/mL				y	4	40ug/mL 5-CL-PZA:pH5.6 (2h)	GSM27989;GSM27990;GSM27991	H37Rv attB::pAIam (log-phase) was diluted to an OD of 0.05 in 7H9-based medium at pH5.6 +/- 0.04mg/mL 5-Chloro-PZA. RNA isolated from cultures after 4h at 37C.	Boshoff HI, Myers TG, Copp BR, McNeil MR et al. The transcriptional responses of Mycobacterium tuberculosis to inhibitors of metabolism: novel insights into drug mechanisms of action. J Biol Chem 2004 Sep 17;279(38):40174-84
GSM27990	GSE1642	GPL1396	40ug/mL 5-CL-PZA:pH5.6 (4h)	28	5CL-PZA	Aromatic amides intracellularly hydrolyzed, low pH	1	5-CL-PZA	40ug/mL				y	4	40ug/mL 5-CL-PZA:pH5.6 (2h)	GSM27989;GSM27990;GSM27991	H37Rv attB::pAIam (log-phase) was diluted to an OD of 0.05 in 7H9-based medium at pH5.6 +/- 0.04mg/mL 5-Chloro-PZA. RNA isolated from cultures after 4h at 37C.	Boshoff HI, Myers TG, Copp BR, McNeil MR et al. The transcriptional responses of Mycobacterium tuberculosis to inhibitors of metabolism: novel insights into drug mechanisms of action. J Biol Chem 2004 Sep 17;279(38):40174-84
GSM27991	GSE1642	GPL1396	40ug/mL 5-CL-PZA:pH5.6 (4h)	28	5CL-PZA	Aromatic amides intracellularly hydrolyzed, low pH	1	5-CL-PZA	40ug/mL				y	4	40ug/mL 5-CL-PZA:pH5.6 (2h)	GSM27989;GSM27990;GSM27991	H37Rv attB::pAIam (log-phase) was diluted to an OD of 0.05 in 7H9-based medium at pH5.6 +/- 0.04mg/mL 5-Chloro-PZA. RNA isolated from cultures after 4h at 37C.	Boshoff HI, Myers TG, Copp BR, McNeil MR et al. The transcriptional responses of Mycobacterium tuberculosis to inhibitors of metabolism: novel insights into drug mechanisms of action. J Biol Chem 2004 Sep 17;279(38):40174-84
GSM27987	GSE1642	GPL1396	80ug/mL 5-CL-PZA:pH5.6 (2h)	29	5CL-PZA	Aromatic amides intracellularly hydrolyzed, low pH	1	5-CL-PZA	80ug/mL				n	2	NA	#	H37Rv attB::pAIam (log-phase) was diluted to an OD of 0.05 in 7H9-based medium at pH5.6 +/- 0.08mg/mL 5-Chloro-PZA. RNA isolated from cultures after 2h at 37C.	Boshoff HI, Myers TG, Copp BR, McNeil MR et al. The transcriptional responses of Mycobacterium tuberculosis to inhibitors of metabolism: novel insights into drug mechanisms of action. J Biol Chem 2004 Sep 17;279(38):40174-84
GSM422053	GSE16811	GPL8768	dosSKO_4_hour_Gaspak	30	dos_mutant	mutants of DosR activation pathways	2	DdosS		anaerobic			y	4	NA	GSM422053;GSM422054	4 hours in anaerobic chamber with anaerobic envelope	Honaker RW, Leistikow RL, Bartek IL, Voskuil MI. Unique roles of DosT and DosS in DosR regulon induction and Mycobacterium tuberculosis dormancy. Infect Immun 2009 Aug;77(8):3258-63
GSM422054	GSE16811	GPL8768	dosSKO_4_hour_Gaspak	30	dos_mutant	mutants of DosR activation pathways	2	DdosS		anaerobic			y	4	NA	GSM422053;GSM422054	4 hours in anaerobic chamber with anaerobic envelope	Honaker RW, Leistikow RL, Bartek IL, Voskuil MI. Unique roles of DosT and DosS in DosR regulon induction and Mycobacterium tuberculosis dormancy. Infect Immun 2009 Aug;77(8):3258-63
GSM422061	GSE16811	GPL8768	dosSKO_24_hour_Gaspak	31	dos_mutant	mutants of DosR activation pathways	2	DdosS		anaerobic			y	24	dosSKO_4_hour_Gaspak	GSM422061;GSM422062;GSM422063	24 hours in anaerobic chamber with anaerobic envelope	Honaker RW, Leistikow RL, Bartek IL, Voskuil MI. Unique roles of DosT and DosS in DosR regulon induction and Mycobacterium tuberculosis dormancy. Infect Immun 2009 Aug;77(8):3258-63
GSM422062	GSE16811	GPL8768	dosSKO_24_hour_Gaspak	31	dos_mutant	mutants of DosR activation pathways	2	DdosS		anaerobic			y	24	dosSKO_4_hour_Gaspak	GSM422061;GSM422062;GSM422063	24 hours in anaerobic chamber with anaerobic envelope	Honaker RW, Leistikow RL, Bartek IL, Voskuil MI. Unique roles of DosT and DosS in DosR regulon induction and Mycobacterium tuberculosis dormancy. Infect Immun 2009 Aug;77(8):3258-63
GSM422063	GSE16811	GPL8768	dosSKO_24_hour_Gaspak	31	dos_mutant	mutants of DosR activation pathways	2	DdosS		anaerobic			y	24	dosSKO_4_hour_Gaspak	GSM422061;GSM422062;GSM422063	24 hours in anaerobic chamber with anaerobic envelope	Honaker RW, Leistikow RL, Bartek IL, Voskuil MI. Unique roles of DosT and DosS in DosR regulon induction and Mycobacterium tuberculosis dormancy. Infect Immun 2009 Aug;77(8):3258-63
GSM422067	GSE16811	GPL8768	dosSKO_log_1_hour_NO	32	dos_mutant	mutants of DosR activation pathways	2	DdosS					n		NA	GSM422067;GSM422068;GSM422069;GSM422070	log phase culture, 1 hour NO treatment	Honaker RW, Leistikow RL, Bartek IL, Voskuil MI. Unique roles of DosT and DosS in DosR regulon induction and Mycobacterium tuberculosis dormancy. Infect Immun 2009 Aug;77(8):3258-63
GSM422068	GSE16811	GPL8768	dosSKO_log_1_hour_NO	32	dos_mutant	mutants of DosR activation pathways	2	DdosS					n		NA	GSM422067;GSM422068;GSM422069;GSM422070	log phase culture, 1 hour NO treatment	Honaker RW, Leistikow RL, Bartek IL, Voskuil MI. Unique roles of DosT and DosS in DosR regulon induction and Mycobacterium tuberculosis dormancy. Infect Immun 2009 Aug;77(8):3258-63
GSM422069	GSE16811	GPL8768	dosSKO_log_1_hour_NO	32	dos_mutant	mutants of DosR activation pathways	2	DdosS					n		NA	GSM422067;GSM422068;GSM422069;GSM422070	log phase culture, 1 hour NO treatment	Honaker RW, Leistikow RL, Bartek IL, Voskuil MI. Unique roles of DosT and DosS in DosR regulon induction and Mycobacterium tuberculosis dormancy. Infect Immun 2009 Aug;77(8):3258-63
GSM422070	GSE16811	GPL8768	dosSKO_log_1_hour_NO	32	dos_mutant	mutants of DosR activation pathways	2	DdosS					n		NA	GSM422067;GSM422068;GSM422069;GSM422070	log phase culture, 1 hour NO treatment	Honaker RW, Leistikow RL, Bartek IL, Voskuil MI. Unique roles of DosT and DosS in DosR regulon induction and Mycobacterium tuberculosis dormancy. Infect Immun 2009 Aug;77(8):3258-63
GSM422038	GSE16811	GPL8768	dosSKO_RAD_day6	33	dos_mutant	mutants of DosR activation pathways	2	DdosS		anaerobic			n		NA	GSM422038;GSM422039;GSM422040	model is anaerobic at day 6	Honaker RW, Leistikow RL, Bartek IL, Voskuil MI. Unique roles of DosT and DosS in DosR regulon induction and Mycobacterium tuberculosis dormancy. Infect Immun 2009 Aug;77(8):3258-63
GSM422039	GSE16811	GPL8768	dosSKO_RAD_day6	33	dos_mutant	mutants of DosR activation pathways	2	DdosS		anaerobic			n		NA	GSM422038;GSM422039;GSM422040	model is anaerobic at day 6	Honaker RW, Leistikow RL, Bartek IL, Voskuil MI. Unique roles of DosT and DosS in DosR regulon induction and Mycobacterium tuberculosis dormancy. Infect Immun 2009 Aug;77(8):3258-63
GSM422040	GSE16811	GPL8768	dosSKO_RAD_day6	33	dos_mutant	mutants of DosR activation pathways	2	DdosS		anaerobic			n		NA	GSM422038;GSM422039;GSM422040	model is anaerobic at day 6	Honaker RW, Leistikow RL, Bartek IL, Voskuil MI. Unique roles of DosT and DosS in DosR regulon induction and Mycobacterium tuberculosis dormancy. Infect Immun 2009 Aug;77(8):3258-63
GSM422055	GSE16811	GPL8768	dosSTKO_4_hour_Gaspak	34	dos_mutant	mutants of DosR activation pathways	2	DdosS/T		anaerobic			y	4	NA	GSM422055;GSM422056;GSM422057	4 hours in anaerobic chamber with anaerobic envelope	Honaker RW, Leistikow RL, Bartek IL, Voskuil MI. Unique roles of DosT and DosS in DosR regulon induction and Mycobacterium tuberculosis dormancy. Infect Immun 2009 Aug;77(8):3258-63
GSM422056	GSE16811	GPL8768	dosSTKO_4_hour_Gaspak	34	dos_mutant	mutants of DosR activation pathways	2	DdosS/T		anaerobic			y	4	NA	GSM422055;GSM422056;GSM422057	4 hours in anaerobic chamber with anaerobic envelope	Honaker RW, Leistikow RL, Bartek IL, Voskuil MI. Unique roles of DosT and DosS in DosR regulon induction and Mycobacterium tuberculosis dormancy. Infect Immun 2009 Aug;77(8):3258-63
GSM422057	GSE16811	GPL8768	dosSTKO_4_hour_Gaspak	34	dos_mutant	mutants of DosR activation pathways	2	DdosS/T		anaerobic			y	4	NA	GSM422055;GSM422056;GSM422057	4 hours in anaerobic chamber with anaerobic envelope	Honaker RW, Leistikow RL, Bartek IL, Voskuil MI. Unique roles of DosT and DosS in DosR regulon induction and Mycobacterium tuberculosis dormancy. Infect Immun 2009 Aug;77(8):3258-63
GSM422064	GSE16811	GPL8768	dosSTKO_24_hour_Gaspak	35	dos_mutant	mutants of DosR activation pathways	2	DdosS/T		anaerobic			y	24	dosSTKO_4_hour_Gaspak	GSM422064;GSM422065;GSM422066	24 hours in anaerobic chamber with anaerobic envelope	Honaker RW, Leistikow RL, Bartek IL, Voskuil MI. Unique roles of DosT and DosS in DosR regulon induction and Mycobacterium tuberculosis dormancy. Infect Immun 2009 Aug;77(8):3258-63
GSM422065	GSE16811	GPL8768	dosSTKO_24_hour_Gaspak	35	dos_mutant	mutants of DosR activation pathways	2	DdosS/T		anaerobic			y	24	dosSTKO_4_hour_Gaspak	GSM422064;GSM422065;GSM422066	24 hours in anaerobic chamber with anaerobic envelope	Honaker RW, Leistikow RL, Bartek IL, Voskuil MI. Unique roles of DosT and DosS in DosR regulon induction and Mycobacterium tuberculosis dormancy. Infect Immun 2009 Aug;77(8):3258-63
GSM422066	GSE16811	GPL8768	dosSTKO_24_hour_Gaspak	35	dos_mutant	mutants of DosR activation pathways	2	DdosS/T		anaerobic			y	24	dosSTKO_4_hour_Gaspak	GSM422064;GSM422065;GSM422066	24 hours in anaerobic chamber with anaerobic envelope	Honaker RW, Leistikow RL, Bartek IL, Voskuil MI. Unique roles of DosT and DosS in DosR regulon induction and Mycobacterium tuberculosis dormancy. Infect Immun 2009 Aug;77(8):3258-63
GSM422047	GSE16811	GPL8768	dosSTKO+pdosT_RAD_day6	36	dos_mutant	mutants of DosR activation pathways	2	DdosS/T+pDosT		anaerobic			n		NA	GSM422047;GSM422048;GSM422049	model is anaerobic at day 6	Honaker RW, Leistikow RL, Bartek IL, Voskuil MI. Unique roles of DosT and DosS in DosR regulon induction and Mycobacterium tuberculosis dormancy. Infect Immun 2009 Aug;77(8):3258-63
GSM422048	GSE16811	GPL8768	dosSTKO+pdosT_RAD_day6	36	dos_mutant	mutants of DosR activation pathways	2	DdosS/T+pDosT		anaerobic			n		NA	GSM422047;GSM422048;GSM422049	model is anaerobic at day 6	Honaker RW, Leistikow RL, Bartek IL, Voskuil MI. Unique roles of DosT and DosS in DosR regulon induction and Mycobacterium tuberculosis dormancy. Infect Immun 2009 Aug;77(8):3258-63
GSM422049	GSE16811	GPL8768	dosSTKO+pdosT_RAD_day6	36	dos_mutant	mutants of DosR activation pathways	2	DdosS/T+pDosT		anaerobic			n		NA	GSM422047;GSM422048;GSM422049	model is anaerobic at day 6	Honaker RW, Leistikow RL, Bartek IL, Voskuil MI. Unique roles of DosT and DosS in DosR regulon induction and Mycobacterium tuberculosis dormancy. Infect Immun 2009 Aug;77(8):3258-63
GSM422044	GSE16811	GPL8768	dosSTKO_RAD_day6	37	dos_mutant	mutants of DosR activation pathways	2	DdosS/T		anaerobic			n		NA	GSM422044;GSM422045;GSM422046	model is anaerobic at day 6	Honaker RW, Leistikow RL, Bartek IL, Voskuil MI. Unique roles of DosT and DosS in DosR regulon induction and Mycobacterium tuberculosis dormancy. Infect Immun 2009 Aug;77(8):3258-63
GSM422045	GSE16811	GPL8768	dosSTKO_RAD_day6	37	dos_mutant	mutants of DosR activation pathways	2	DdosS/T		anaerobic			n		NA	GSM422044;GSM422045;GSM422046	model is anaerobic at day 6	Honaker RW, Leistikow RL, Bartek IL, Voskuil MI. Unique roles of DosT and DosS in DosR regulon induction and Mycobacterium tuberculosis dormancy. Infect Immun 2009 Aug;77(8):3258-63
GSM422046	GSE16811	GPL8768	dosSTKO_RAD_day6	37	dos_mutant	mutants of DosR activation pathways	2	DdosS/T		anaerobic			n		NA	GSM422044;GSM422045;GSM422046	model is anaerobic at day 6	Honaker RW, Leistikow RL, Bartek IL, Voskuil MI. Unique roles of DosT and DosS in DosR regulon induction and Mycobacterium tuberculosis dormancy. Infect Immun 2009 Aug;77(8):3258-63
GSM422050	GSE16811	GPL8768	dosTKO_4_hour_Gaspak	38	dos_mutant	mutants of DosR activation pathways	2	DdosT		anaerobic			y	4	NA	GSM422050;GSM422051;GSM422052	4 hours in anaerobic chamber with anaerobic envelope	Honaker RW, Leistikow RL, Bartek IL, Voskuil MI. Unique roles of DosT and DosS in DosR regulon induction and Mycobacterium tuberculosis dormancy. Infect Immun 2009 Aug;77(8):3258-63
GSM422051	GSE16811	GPL8768	dosTKO_4_hour_Gaspak	38	dos_mutant	mutants of DosR activation pathways	2	DdosT		anaerobic			y	4	NA	GSM422050;GSM422051;GSM422052	4 hours in anaerobic chamber with anaerobic envelope	Honaker RW, Leistikow RL, Bartek IL, Voskuil MI. Unique roles of DosT and DosS in DosR regulon induction and Mycobacterium tuberculosis dormancy. Infect Immun 2009 Aug;77(8):3258-63
GSM422052	GSE16811	GPL8768	dosTKO_4_hour_Gaspak	38	dos_mutant	mutants of DosR activation pathways	2	DdosT		anaerobic			y	4	NA	GSM422050;GSM422051;GSM422052	4 hours in anaerobic chamber with anaerobic envelope	Honaker RW, Leistikow RL, Bartek IL, Voskuil MI. Unique roles of DosT and DosS in DosR regulon induction and Mycobacterium tuberculosis dormancy. Infect Immun 2009 Aug;77(8):3258-63
GSM422058	GSE16811	GPL8768	dosTKO_24_hour_Gaspak	39	dos_mutant	mutants of DosR activation pathways	2	DdosT		anaerobic			y	24	dosTKO_4_hour_Gaspak	GSM422058;GSM422059;GSM422060	24 hours in anaerobic chamber with anaerobic envelope	Honaker RW, Leistikow RL, Bartek IL, Voskuil MI. Unique roles of DosT and DosS in DosR regulon induction and Mycobacterium tuberculosis dormancy. Infect Immun 2009 Aug;77(8):3258-63
GSM422059	GSE16811	GPL8768	dosTKO_24_hour_Gaspak	39	dos_mutant	mutants of DosR activation pathways	2	DdosT		anaerobic			y	24	dosTKO_4_hour_Gaspak	GSM422058;GSM422059;GSM422060	24 hours in anaerobic chamber with anaerobic envelope	Honaker RW, Leistikow RL, Bartek IL, Voskuil MI. Unique roles of DosT and DosS in DosR regulon induction and Mycobacterium tuberculosis dormancy. Infect Immun 2009 Aug;77(8):3258-63
GSM422060	GSE16811	GPL8768	dosTKO_24_hour_Gaspak	39	dos_mutant	mutants of DosR activation pathways	2	DdosT		anaerobic			y	24	dosTKO_4_hour_Gaspak	GSM422058;GSM422059;GSM422060	24 hours in anaerobic chamber with anaerobic envelope	Honaker RW, Leistikow RL, Bartek IL, Voskuil MI. Unique roles of DosT and DosS in DosR regulon induction and Mycobacterium tuberculosis dormancy. Infect Immun 2009 Aug;77(8):3258-63
GSM422071	GSE16811	GPL8768	dosTKO_log_1_hour_NO	40	dos_mutant	mutants of DosR activation pathways	2	DdosT					n		NA	GSM422071;GSM422072;GSM422073	log phase culture, 1 hour NO treatment	Honaker RW, Leistikow RL, Bartek IL, Voskuil MI. Unique roles of DosT and DosS in DosR regulon induction and Mycobacterium tuberculosis dormancy. Infect Immun 2009 Aug;77(8):3258-63
GSM422072	GSE16811	GPL8768	dosTKO_log_1_hour_NO	40	dos_mutant	mutants of DosR activation pathways	2	DdosT					n		NA	GSM422071;GSM422072;GSM422073	log phase culture, 1 hour NO treatment	Honaker RW, Leistikow RL, Bartek IL, Voskuil MI. Unique roles of DosT and DosS in DosR regulon induction and Mycobacterium tuberculosis dormancy. Infect Immun 2009 Aug;77(8):3258-63
GSM422073	GSE16811	GPL8768	dosTKO_log_1_hour_NO	40	dos_mutant	mutants of DosR activation pathways	2	DdosT					n		NA	GSM422071;GSM422072;GSM422073	log phase culture, 1 hour NO treatment	Honaker RW, Leistikow RL, Bartek IL, Voskuil MI. Unique roles of DosT and DosS in DosR regulon induction and Mycobacterium tuberculosis dormancy. Infect Immun 2009 Aug;77(8):3258-63
GSM422041	GSE16811	GPL8768	dosTKO_RAD_day6	41	dos_mutant	mutants of DosR activation pathways	2	DdosT		anaerobic			n		NA	GSM422041;GSM422042;GSM422043	model is anaerobic at day 6	Honaker RW, Leistikow RL, Bartek IL, Voskuil MI. Unique roles of DosT and DosS in DosR regulon induction and Mycobacterium tuberculosis dormancy. Infect Immun 2009 Aug;77(8):3258-63
GSM422042	GSE16811	GPL8768	dosTKO_RAD_day6	41	dos_mutant	mutants of DosR activation pathways	2	DdosT		anaerobic			n		NA	GSM422041;GSM422042;GSM422043	model is anaerobic at day 6	Honaker RW, Leistikow RL, Bartek IL, Voskuil MI. Unique roles of DosT and DosS in DosR regulon induction and Mycobacterium tuberculosis dormancy. Infect Immun 2009 Aug;77(8):3258-63
GSM422043	GSE16811	GPL8768	dosTKO_RAD_day6	41	dos_mutant	mutants of DosR activation pathways	2	DdosT		anaerobic			n		NA	GSM422041;GSM422042;GSM422043	model is anaerobic at day 6	Honaker RW, Leistikow RL, Bartek IL, Voskuil MI. Unique roles of DosT and DosS in DosR regulon induction and Mycobacterium tuberculosis dormancy. Infect Immun 2009 Aug;77(8):3258-63
GSM28073	GSE1642	GPL1396	5ug/mL Amikacin: EtOH, 6h	42	Amikacin	Translation inhibition	3	Amikacin	5ug/mL	EtOh			n	6	NA	GSM28073;GSM28074	H37Rv at OD 0.3 treated with 5ug/mL Amikacin (+1uL/mL EtOH) for 6h. Control cells treated with equivalent amount of EtOH for 6h	Boshoff HI, Myers TG, Copp BR, McNeil MR et al. The transcriptional responses of Mycobacterium tuberculosis to inhibitors of metabolism: novel insights into drug mechanisms of action. J Biol Chem 2004 Sep 17;279(38):40174-84
GSM28074	GSE1642	GPL1396	5ug/mL Amikacin: EtOH, 6h	42	Amikacin	Translation inhibition	3	Amikacin	5ug/mL	EtOh			n	6	NA	GSM28073;GSM28074	H37Rv at OD 0.3 treated with 5ug/mL Amikacin (+1uL/mL EtOH) for 6h. Control cells treated with equivalent amount of EtOH for 6h	Boshoff HI, Myers TG, Copp BR, McNeil MR et al. The transcriptional responses of Mycobacterium tuberculosis to inhibitors of metabolism: novel insights into drug mechanisms of action. J Biol Chem 2004 Sep 17;279(38):40174-84
GSM28059	GSE1642	GPL1396	10ug/mL Amikacin:EtOH, 6h	43	Amikacin	Translation inhibition	3	Amikacin	10ug/mL	EtOh			n	6	NA	#	H37Rv at OD 0.3 treated with 10ug/mL Amikacin (+1uL/mL EtOH) for 6h. Control cells treated with equivalent amount of EtOH for 6h	Boshoff HI, Myers TG, Copp BR, McNeil MR et al. The transcriptional responses of Mycobacterium tuberculosis to inhibitors of metabolism: novel insights into drug mechanisms of action. J Biol Chem 2004 Sep 17;279(38):40174-84
GSM28106	GSE1642	GPL1396	5ug/mL Capreomycin: EtOH, 6h	44	Capreomycin	Translation inhibition	3	Capreomycin	5ug/mL	EtOh			n	6	NA	GSM28106;GSM28107	H37Rv at OD 0.3 treated for 6h with 5ug/mL capreomycin (+1uL/mL EtOH). Reference RNA from same batch of cells treated with equivalent amount of EtOH	Boshoff HI, Myers TG, Copp BR, McNeil MR et al. The transcriptional responses of Mycobacterium tuberculosis to inhibitors of metabolism: novel insights into drug mechanisms of action. J Biol Chem 2004 Sep 17;279(38):40174-84
GSM28107	GSE1642	GPL1396	5ug/mL Capreomycin: EtOH, 6h	44	Capreomycin	Translation inhibition	3	Capreomycin	5ug/mL	EtOh			n	6	NA	GSM28106;GSM28107	H37Rv at OD 0.3 treated for 6h with 5ug/mL capreomycin (+1uL/mL EtOH). Reference RNA from same batch of cells treated with equivalent amount of EtOH	Boshoff HI, Myers TG, Copp BR, McNeil MR et al. The transcriptional responses of Mycobacterium tuberculosis to inhibitors of metabolism: novel insights into drug mechanisms of action. J Biol Chem 2004 Sep 17;279(38):40174-84
GSM28096	GSE1642	GPL1396	10ug/mL Capreomycin: EtOH, 6h	45	Capreomycin	Translation inhibition	3	Capreomycin	10ug/mL	EtOh			n	6	NA	GSM28096;GSM28097	H37Rv at OD 0.3 treated for 6h with 10ug/mL capreomycin (+1uL/mL EtOH). Reference RNA from same batch of cells treated with equivalent amount of EtOH	Boshoff HI, Myers TG, Copp BR, McNeil MR et al. The transcriptional responses of Mycobacterium tuberculosis to inhibitors of metabolism: novel insights into drug mechanisms of action. J Biol Chem 2004 Sep 17;279(38):40174-84
GSM28097	GSE1642	GPL1396	10ug/mL Capreomycin: EtOH, 6h	45	Capreomycin	Translation inhibition	3	Capreomycin	10ug/mL	EtOh			n	6	NA	GSM28096;GSM28097	H37Rv at OD 0.3 treated for 6h with 10ug/mL capreomycin (+1uL/mL EtOH). Reference RNA from same batch of cells treated with equivalent amount of EtOH	Boshoff HI, Myers TG, Copp BR, McNeil MR et al. The transcriptional responses of Mycobacterium tuberculosis to inhibitors of metabolism: novel insights into drug mechanisms of action. J Biol Chem 2004 Sep 17;279(38):40174-84
GSM28123	GSE1642	GPL1396	10ug/mL Roxithromycin: EtOH, 6h	46	Roxithromycin	Translation inhibition	3	Roxithromycin	10ug/mL	EtOh			n	6	NA	GSM28124;GSM28123	H37Rv at OD 0.3 treated for 6h with 10ug/mL Roxithromycin (10 mg/mL stock in EtOH). Reference RNA from same batch of cells treated with equivalent amount of EtOH	Boshoff HI, Myers TG, Copp BR, McNeil MR et al. The transcriptional responses of Mycobacterium tuberculosis to inhibitors of metabolism: novel insights into drug mechanisms of action. J Biol Chem 2004 Sep 17;279(38):40174-84
GSM28124	GSE1642	GPL1396	10ug/mL Roxithromycin: EtOH, 6h	46	Roxithromycin	Translation inhibition	3	Roxithromycin	10ug/mL	EtOh			n	6	NA	GSM28124;GSM28123	H37Rv at OD 0.3 treated for 6h with 10ug/mL Roxithromycin (10 mg/mL stock in EtOH). Reference RNA from same batch of cells treated with equivalent amount of EtOH	Boshoff HI, Myers TG, Copp BR, McNeil MR et al. The transcriptional responses of Mycobacterium tuberculosis to inhibitors of metabolism: novel insights into drug mechanisms of action. J Biol Chem 2004 Sep 17;279(38):40174-84
GSM28110	GSE1642	GPL1396	30ug/mL Roxithromycin: EtOH, 6h	47	Roxithromycin	Translation inhibition	3	Roxithromycin	30ug/mL	EtOh			n	6	NA	GSM28110;GSM28111	H37Rv at OD 0.3 treated for 6h with 30ug/mL Roxithromycin (30mg/mL stock in EtOH). Reference RNA from same batch of cells treated with equivalent amount of EtOH	Boshoff HI, Myers TG, Copp BR, McNeil MR et al. The transcriptional responses of Mycobacterium tuberculosis to inhibitors of metabolism: novel insights into drug mechanisms of action. J Biol Chem 2004 Sep 17;279(38):40174-84
GSM28111	GSE1642	GPL1396	30ug/mL Roxithromycin: EtOH, 6h	47	Roxithromycin	Translation inhibition	3	Roxithromycin	30ug/mL	EtOh			n	6	NA	GSM28110;GSM28111	H37Rv at OD 0.3 treated for 6h with 30ug/mL Roxithromycin (30mg/mL stock in EtOH). Reference RNA from same batch of cells treated with equivalent amount of EtOH	Boshoff HI, Myers TG, Copp BR, McNeil MR et al. The transcriptional responses of Mycobacterium tuberculosis to inhibitors of metabolism: novel insights into drug mechanisms of action. J Biol Chem 2004 Sep 17;279(38):40174-84
GSM28102	GSE1642	GPL1396	50ug/mL Roxithromycin: EtOH, 6h	48	Roxithromycin	Translation inhibition	3	Roxithromycin	50ug/mL	EtOh			n	6	NA	GSM28102;GSM28103	H37Rv at OD 0.3 treated for 6h with 50ug/mL Roxithromycin (50mg/mL stock in EtOH). Reference RNA from same batch of cells treated with equivalent amount of EtOH	Boshoff HI, Myers TG, Copp BR, McNeil MR et al. The transcriptional responses of Mycobacterium tuberculosis to inhibitors of metabolism: novel insights into drug mechanisms of action. J Biol Chem 2004 Sep 17;279(38):40174-84
GSM28103	GSE1642	GPL1396	50ug/mL Roxithromycin: EtOH, 6h	48	Roxithromycin	Translation inhibition	3	Roxithromycin	50ug/mL	EtOh			n	6	NA	GSM28102;GSM28103	H37Rv at OD 0.3 treated for 6h with 50ug/mL Roxithromycin (50mg/mL stock in EtOH). Reference RNA from same batch of cells treated with equivalent amount of EtOH	Boshoff HI, Myers TG, Copp BR, McNeil MR et al. The transcriptional responses of Mycobacterium tuberculosis to inhibitors of metabolism: novel insights into drug mechanisms of action. J Biol Chem 2004 Sep 17;279(38):40174-84
GSM28091	GSE1642	GPL1396	5ug/mL Tetracycline: EtOH, 6h	49	Tetracycline	Translation inhibition	3	Tetracycline	5ug/mL	EtOh			n	6	NA	#	H37Rv at OD 0.3 treated for 6h with 5ug/mL Tetracycline (10mg/mL stock in EtOH). Reference RNA from same batch of cells treated with equivalent amount of EtOH	Boshoff HI, Myers TG, Copp BR, McNeil MR et al. The transcriptional responses of Mycobacterium tuberculosis to inhibitors of metabolism: novel insights into drug mechanisms of action. J Biol Chem 2004 Sep 17;279(38):40174-84
GSM28085	GSE1642	GPL1396	10ug/mL Tetracycline: EtOH, 6h	50	Tetracycline	Translation inhibition	3	Tetracycline	10ug/mL	EtOh			n	6	NA	GSM28085;GSM28086	H37Rv at OD 0.3 treated for 6h with 10ug/mL Tetracycline (10mg/mL stock in EtOH). Reference RNA from same batch of cells treated with equivalent amount of EtOH	Boshoff HI, Myers TG, Copp BR, McNeil MR et al. The transcriptional responses of Mycobacterium tuberculosis to inhibitors of metabolism: novel insights into drug mechanisms of action. J Biol Chem 2004 Sep 17;279(38):40174-84
GSM28086	GSE1642	GPL1396	10ug/mL Tetracycline: EtOH, 6h	50	Tetracycline	Translation inhibition	3	Tetracycline	10ug/mL	EtOh			n	6	NA	GSM28085;GSM28086	H37Rv at OD 0.3 treated for 6h with 10ug/mL Tetracycline (10mg/mL stock in EtOH). Reference RNA from same batch of cells treated with equivalent amount of EtOH	Boshoff HI, Myers TG, Copp BR, McNeil MR et al. The transcriptional responses of Mycobacterium tuberculosis to inhibitors of metabolism: novel insights into drug mechanisms of action. J Biol Chem 2004 Sep 17;279(38):40174-84
GSM28083	GSE1642	GPL1396	2ug/mL Streptomycin: EtOH, 6h	51	Streptomycin	Translation inhibition	3	Streptomycin	2ug/mL	EtOh			n	6	NA	GSM28083;GSM28084	H37Rv at OD 0.3 treated for 6h with 2ug/mL Streptomycin (+ 1uL/mL EtOH). Reference RNA from same batch of cells treated with equivalent amount of EtOH	Boshoff HI, Myers TG, Copp BR, McNeil MR et al. The transcriptional responses of Mycobacterium tuberculosis to inhibitors of metabolism: novel insights into drug mechanisms of action. J Biol Chem 2004 Sep 17;279(38):40174-84
GSM28084	GSE1642	GPL1396	2ug/mL Streptomycin: EtOH, 6h	51	Streptomycin	Translation inhibition	3	Streptomycin	2ug/mL	EtOh			n	6	NA	GSM28083;GSM28084	H37Rv at OD 0.3 treated for 6h with 2ug/mL Streptomycin (+ 1uL/mL EtOH). Reference RNA from same batch of cells treated with equivalent amount of EtOH	Boshoff HI, Myers TG, Copp BR, McNeil MR et al. The transcriptional responses of Mycobacterium tuberculosis to inhibitors of metabolism: novel insights into drug mechanisms of action. J Biol Chem 2004 Sep 17;279(38):40174-84
GSM28060	GSE1642	GPL1396	5ug/mL Streptomycin: EtOH, 6h	52	Streptomycin	Translation inhibition	3	Streptomycin	5ug/mL	EtOh			n	6	NA	GSM28060;GSM28061	H37Rv at OD 0.3 treated with 5ug/mL Streptomycin (+1uL/mL EtOH) for 6h. Control cells treated with equivalent amount of EtOH for 6h	Boshoff HI, Myers TG, Copp BR, McNeil MR et al. The transcriptional responses of Mycobacterium tuberculosis to inhibitors of metabolism: novel insights into drug mechanisms of action. J Biol Chem 2004 Sep 17;279(38):40174-84
GSM28061	GSE1642	GPL1396	5ug/mL Streptomycin: EtOH, 6h	52	Streptomycin	Translation inhibition	3	Streptomycin	5ug/mL	EtOh			n	6	NA	GSM28060;GSM28061	H37Rv at OD 0.3 treated with 5ug/mL Streptomycin (+1uL/mL EtOH) for 6h. Control cells treated with equivalent amount of EtOH for 6h	Boshoff HI, Myers TG, Copp BR, McNeil MR et al. The transcriptional responses of Mycobacterium tuberculosis to inhibitors of metabolism: novel insights into drug mechanisms of action. J Biol Chem 2004 Sep 17;279(38):40174-84
GSM27992	GSE1642	GPL1396	pH4.8:pH6.8 (2h)	53	PH4.8	Acidified medium	4	pH4.8:pH6.8					y	2	NA	GSM27992;GSM27993;GSM27994	H37Rv attB::pAIam (log-phase) was diluted to an OD of 0.05 in 7H9-based medium at pH4.8 or at pH6.8. RNA isolated from cultures after 2h at 37C.	Boshoff HI, Myers TG, Copp BR, McNeil MR et al. The transcriptional responses of Mycobacterium tuberculosis to inhibitors of metabolism: novel insights into drug mechanisms of action. J Biol Chem 2004 Sep 17;279(38):40174-84
GSM27993	GSE1642	GPL1396	pH4.8:pH6.8 (2h)	53	PH4.8	Acidified medium	4	pH4.8:pH6.8					y	2	NA	GSM27992;GSM27993;GSM27994	H37Rv attB::pAIam (log-phase) was diluted to an OD of 0.05 in 7H9-based medium at pH4.8 or at pH6.8. RNA isolated from cultures after 2h at 37C.	Boshoff HI, Myers TG, Copp BR, McNeil MR et al. The transcriptional responses of Mycobacterium tuberculosis to inhibitors of metabolism: novel insights into drug mechanisms of action. J Biol Chem 2004 Sep 17;279(38):40174-84
GSM27994	GSE1642	GPL1396	pH4.8:pH6.8 (2h)	53	PH4.8	Acidified medium	4	pH4.8:pH6.8					y	2	NA	GSM27992;GSM27993;GSM27994	H37Rv attB::pAIam (log-phase) was diluted to an OD of 0.05 in 7H9-based medium at pH4.8 or at pH6.8. RNA isolated from cultures after 2h at 37C.	Boshoff HI, Myers TG, Copp BR, McNeil MR et al. The transcriptional responses of Mycobacterium tuberculosis to inhibitors of metabolism: novel insights into drug mechanisms of action. J Biol Chem 2004 Sep 17;279(38):40174-84
GSM27997	GSE1642	GPL1396	pH4.8:pH6.8 (4h)	54	PH4.8	Acidified medium	4	pH4.8:pH6.8					y	4	pH4.8:pH6.8 (2h)	GSM27995;GSM27996;GSM27997	H37Rv attB::pAIam (log-phase) was diluted to an OD of 0.05 in 7H9-based medium at pH4.8 or at pH6.8. RNA isolated from cultures after 4h at 37C	Boshoff HI, Myers TG, Copp BR, McNeil MR et al. The transcriptional responses of Mycobacterium tuberculosis to inhibitors of metabolism: novel insights into drug mechanisms of action. J Biol Chem 2004 Sep 17;279(38):40174-84
GSM27995	GSE1642	GPL1396	pH4.8:pH6.8 (4h)	54	PH4.8	Acidified medium	4	pH4.8:pH6.8					y	4	pH4.8:pH6.8 (2h)	GSM27995;GSM27996;GSM27997	H37Rv attB::pAIam (log-phase) was diluted to an OD of 0.05 in 7H9-based medium at pH4.8 or at pH6.8. RNA isolated from cultures after 4h at 37C.	Boshoff HI, Myers TG, Copp BR, McNeil MR et al. The transcriptional responses of Mycobacterium tuberculosis to inhibitors of metabolism: novel insights into drug mechanisms of action. J Biol Chem 2004 Sep 17;279(38):40174-84
GSM27996	GSE1642	GPL1396	pH4.8:pH6.8 (4h)	54	PH4.8	Acidified medium	4	pH4.8:pH6.8					y	4	pH4.8:pH6.8 (2h)	GSM27995;GSM27996;GSM27997	H37Rv attB::pAIam (log-phase) was diluted to an OD of 0.05 in 7H9-based medium at pH4.8 or at pH6.8. RNA isolated from cultures after 4h at 37C.	Boshoff HI, Myers TG, Copp BR, McNeil MR et al. The transcriptional responses of Mycobacterium tuberculosis to inhibitors of metabolism: novel insights into drug mechanisms of action. J Biol Chem 2004 Sep 17;279(38):40174-84
GSM27999	GSE1642	GPL1396	pH4.8:pH6.8 (5.5h)	55	PH4.8	Acidified medium	4	pH4.8:pH6.8					y	5.5	pH4.8:pH6.8 (5h)	#	H37Rv attB::pAIam (log-phase) was diluted to an OD of 0.05 in 7H9-based medium at pH4.8 or at pH6.8. RNA isolated from cultures after 5.5h at 37C	Boshoff HI, Myers TG, Copp BR, McNeil MR et al. The transcriptional responses of Mycobacterium tuberculosis to inhibitors of metabolism: novel insights into drug mechanisms of action. J Biol Chem 2004 Sep 17;279(38):40174-84
GSM27998	GSE1642	GPL1396	pH4.8:pH6.8 (5h)	56	PH4.8	Acidified medium	4	pH4.8:pH6.8					y	5	pH4.8:pH6.8 (4h)	#	H37Rv attB::pAIam (log-phase) was diluted to an OD of 0.05 in 7H9-based medium at pH4.8 or at pH6.8. RNA isolated from cultures after 5h at 37C	Boshoff HI, Myers TG, Copp BR, McNeil MR et al. The transcriptional responses of Mycobacterium tuberculosis to inhibitors of metabolism: novel insights into drug mechanisms of action. J Biol Chem 2004 Sep 17;279(38):40174-84
GSM28000	GSE1642	GPL1396	pH4.8:pH6.8 (6h)	57	PH4.8	Acidified medium	4	pH4.8:pH6.8					y	6	pH4.8:pH6.8 (5.5h)	#	H37Rv attB::pAIam (log-phase) was diluted to an OD of 0.05 in 7H9-based medium at pH4.8 or at pH6.8. RNA isolated from cultures after 6h at 37C	Boshoff HI, Myers TG, Copp BR, McNeil MR et al. The transcriptional responses of Mycobacterium tuberculosis to inhibitors of metabolism: novel insights into drug mechanisms of action. J Biol Chem 2004 Sep 17;279(38):40174-84
GSM28001	GSE1642	GPL1396	pH4.8:pH6.8 (7h)	58	PH4.8	Acidified medium	4	pH4.8:pH6.8					y	7	pH4.8:pH6.8 (6h)	#	H37Rv attB::pAIam (log-phase) was diluted to an OD of 0.05 in 7H9-based medium at pH4.8 or at pH6.8. RNA isolated from cultures after 7h at 37C	Boshoff HI, Myers TG, Copp BR, McNeil MR et al. The transcriptional responses of Mycobacterium tuberculosis to inhibitors of metabolism: novel insights into drug mechanisms of action. J Biol Chem 2004 Sep 17;279(38):40174-84
GSM28002	GSE1642	GPL1396	pH4.8:pH6.8 (11h)	59	PH4.8	Acidified medium	4	pH4.8:pH6.8					y	11	pH4.8:pH6.8 (7h)	#	H37Rv attB::pAIam (log-phase) was diluted to an OD of 0.05 in 7H9-based medium at pH4.8 or at pH6.8. RNA isolated from cultures after 11h at 37C	Boshoff HI, Myers TG, Copp BR, McNeil MR et al. The transcriptional responses of Mycobacterium tuberculosis to inhibitors of metabolism: novel insights into drug mechanisms of action. J Biol Chem 2004 Sep 17;279(38):40174-84
GSM28003	GSE1642	GPL1396	pH5.2:pH6.8 (2h)	60	PH5.2	Acidified medium	4	pH5.2:pH6.8					y	2	NA	#	H37Rv attB::pAIam (log-phase) was diluted to an OD of 0.05 in 7H9-based medium at pH5.2 or at pH6.8. RNA isolated from cultures after 2h at 37C	Boshoff HI, Myers TG, Copp BR, McNeil MR et al. The transcriptional responses of Mycobacterium tuberculosis to inhibitors of metabolism: novel insights into drug mechanisms of action. J Biol Chem 2004 Sep 17;279(38):40174-84
GSM28005	GSE1642	GPL1396	pH5.2:pH6.8 (5.5h)	61	PH5.2	Acidified medium	4	pH5.2:pH6.8					y	5.5	pH5.2:pH6.8 (5h)	#	H37Rv attB::pAIam (log-phase) was diluted to an OD of 0.05 in 7H9-based medium at pH5.2 or at pH6.8. RNA isolated from cultures after 5.5h at 37C	Boshoff HI, Myers TG, Copp BR, McNeil MR et al. The transcriptional responses of Mycobacterium tuberculosis to inhibitors of metabolism: novel insights into drug mechanisms of action. J Biol Chem 2004 Sep 17;279(38):40174-84
GSM28004	GSE1642	GPL1396	pH5.2:pH6.8 (5h)	62	PH5.2	Acidified medium	4	pH5.2:pH6.8					y	5	pH5.2:pH6.8 (2h)	#	H37Rv attB::pAIam (log-phase) was diluted to an OD of 0.05 in 7H9-based medium at pH5.2 or at pH6.8. RNA isolated from cultures after 5h at 37C	Boshoff HI, Myers TG, Copp BR, McNeil MR et al. The transcriptional responses of Mycobacterium tuberculosis to inhibitors of metabolism: novel insights into drug mechanisms of action. J Biol Chem 2004 Sep 17;279(38):40174-84
GSM28006	GSE1642	GPL1396	pH5.2:pH6.8 (10.5h)	63	PH5.2	Acidified medium	4	pH5.2:pH6.8					y	10.5	pH5.2:pH6.8 (5.5h)	#	H37Rv attB::pAIam (log-phase) was diluted to an OD of 0.05 in 7H9-based medium at pH5.2 or at pH6.8. RNA isolated from cultures after 10.5h at 37C	Boshoff HI, Myers TG, Copp BR, McNeil MR et al. The transcriptional responses of Mycobacterium tuberculosis to inhibitors of metabolism: novel insights into drug mechanisms of action. J Biol Chem 2004 Sep 17;279(38):40174-84
GSM28007	GSE1642	GPL1396	pH5.2:pH6.8 (11h)	64	PH5.2	Acidified medium	4	pH5.2:pH6.8					y	11	pH5.2:pH6.8 (10.5h)	#	H37Rv attB::pAIam (log-phase) was diluted to an OD of 0.05 in 7H9-based medium at pH5.2 or at pH6.8. RNA isolated from cultures after 11h at 37C	Boshoff HI, Myers TG, Copp BR, McNeil MR et al. The transcriptional responses of Mycobacterium tuberculosis to inhibitors of metabolism: novel insights into drug mechanisms of action. J Biol Chem 2004 Sep 17;279(38):40174-84
GSM28008	GSE1642	GPL1396	pH5.2:pH6.8 (16h)	65	PH5.2	Acidified medium	4	pH5.2:pH6.8					y	16	pH5.2:pH6.8 (11h)	#	H37Rv attB::pAIam (log-phase) was diluted to an OD of 0.05 in 7H9-based medium at pH5.2 or at pH6.8. RNA isolated from cultures after 16h at 37C	Boshoff HI, Myers TG, Copp BR, McNeil MR et al. The transcriptional responses of Mycobacterium tuberculosis to inhibitors of metabolism: novel insights into drug mechanisms of action. J Biol Chem 2004 Sep 17;279(38):40174-84
GSM28009	GSE1642	GPL1396	pH5.6:pH6.8 (2h)	66	PH5.6	Acidified medium	4	PH5.6:pH6.8					y	2	NA	GSM28009;GSM28010	H37Rv attB::pAIam (log-phase) was diluted to an OD of 0.05 in 7H9-based medium at pH5.6 or at pH6.8. RNA isolated from cultures after 2h at 37C	Boshoff HI, Myers TG, Copp BR, McNeil MR et al. The transcriptional responses of Mycobacterium tuberculosis to inhibitors of metabolism: novel insights into drug mechanisms of action. J Biol Chem 2004 Sep 17;279(38):40174-84
GSM28010	GSE1642	GPL1396	pH5.6:pH6.8 (2h)	66	PH5.6	Acidified medium	4	PH5.6:pH6.8					y	2	NA	GSM28009;GSM28010	H37Rv attB::pAIam (log-phase) was diluted to an OD of 0.05 in 7H9-based medium at pH5.6 or at pH6.8. RNA isolated from cultures after 2h at 37C.	Boshoff HI, Myers TG, Copp BR, McNeil MR et al. The transcriptional responses of Mycobacterium tuberculosis to inhibitors of metabolism: novel insights into drug mechanisms of action. J Biol Chem 2004 Sep 17;279(38):40174-84
GSM28011	GSE1642	GPL1396	pH5.6:pH6.8 (4h)	67	PH5.6	Acidified medium	4	PH5.6:pH6.8					y	4	pH5.6:pH6.8 (2h)	GSM28011;GSM28012;GSM28013	H37Rv attB::pAIam (log-phase) was diluted to an OD of 0.05 in 7H9-based medium at pH5.6 or at pH6.8. RNA isolated from cultures after 4h at 37C.	Boshoff HI, Myers TG, Copp BR, McNeil MR et al. The transcriptional responses of Mycobacterium tuberculosis to inhibitors of metabolism: novel insights into drug mechanisms of action. J Biol Chem 2004 Sep 17;279(38):40174-84
GSM28012	GSE1642	GPL1396	pH5.6:pH6.8 (4h)	67	PH5.6	Acidified medium	4	PH5.6:pH6.8					y	4	pH5.6:pH6.8 (2h)	GSM28011;GSM28012;GSM28013	H37Rv attB::pAIam (log-phase) was diluted to an OD of 0.05 in 7H9-based medium at pH5.6 or at pH6.8. RNA isolated from cultures after 4h at 37C.	Boshoff HI, Myers TG, Copp BR, McNeil MR et al. The transcriptional responses of Mycobacterium tuberculosis to inhibitors of metabolism: novel insights into drug mechanisms of action. J Biol Chem 2004 Sep 17;279(38):40174-84
GSM28013	GSE1642	GPL1396	pH5.6:pH6.8 (4h)	67	PH5.6	Acidified medium	4	PH5.6:pH6.8					y	4	pH5.6:pH6.8 (2h)	GSM28011;GSM28012;GSM28013	H37Rv attB::pAIam (log-phase) was diluted to an OD of 0.05 in 7H9-based medium at pH5.6 or at pH6.8. RNA isolated from cultures after 4h at 37C.	Boshoff HI, Myers TG, Copp BR, McNeil MR et al. The transcriptional responses of Mycobacterium tuberculosis to inhibitors of metabolism: novel insights into drug mechanisms of action. J Biol Chem 2004 Sep 17;279(38):40174-84
GSM28015	GSE1642	GPL1396	pH5.6:pH6.8 (5h)	68	PH5.6	Acidified medium	4	PH5.6:pH6.8					y	5	pH5.6:pH6.8 (4h)	#	H37Rv attB::pAIam (log-phase) was diluted to an OD of 0.05 in 7H9-based medium at pH5.6 or at pH6.8. RNA isolated from cultures after 5h at 37C.	Boshoff HI, Myers TG, Copp BR, McNeil MR et al. The transcriptional responses of Mycobacterium tuberculosis to inhibitors of metabolism: novel insights into drug mechanisms of action. J Biol Chem 2004 Sep 17;279(38):40174-84
GSM28014	GSE1642	GPL1396	pH5.6:pH6.8 (7h)	69	PH5.6	Acidified medium	4	PH5.6:pH6.8					y	7	pH5.6:pH6.8 (5h)	#	H37Rv attB::pAIam (log-phase) was diluted to an OD of 0.05 in 7H9-based medium at pH5.6 or at pH6.8. RNA isolated from cultures after 7h at 37C.	Boshoff HI, Myers TG, Copp BR, McNeil MR et al. The transcriptional responses of Mycobacterium tuberculosis to inhibitors of metabolism: novel insights into drug mechanisms of action. J Biol Chem 2004 Sep 17;279(38):40174-84
GSM28016	GSE1642	GPL1396	pH5.6:pH6.8 (11h)	70	PH5.6	Acidified medium	4	PH5.6:pH6.8					y	11	pH5.6:pH6.8 (7h)	#	H37Rv attB::pAIam (log-phase) was diluted to an OD of 0.05 in 7H9-based medium at pH5.6 or at pH6.8. RNA isolated from cultures after 11h at 37C.	Boshoff HI, Myers TG, Copp BR, McNeil MR et al. The transcriptional responses of Mycobacterium tuberculosis to inhibitors of metabolism: novel insights into drug mechanisms of action. J Biol Chem 2004 Sep 17;279(38):40174-84
GSM28017	GSE1642	GPL1396	pH5.6:pH6.8 (16h)	71	PH5.6	Acidified medium	4	PH5.6:pH6.8					y	16	pH5.6:pH6.8 (11h)	#	H37Rv attB::pAIam (log-phase) was diluted to an OD of 0.05 in 7H9-based medium at pH5.6 or at pH6.8. RNA isolated from cultures after 16h at 37C.	Boshoff HI, Myers TG, Copp BR, McNeil MR et al. The transcriptional responses of Mycobacterium tuberculosis to inhibitors of metabolism: novel insights into drug mechanisms of action. J Biol Chem 2004 Sep 17;279(38):40174-84
GSM28092	GSE1642	GPL1396	0.2mg/mL TLM: EtOH, 6h	72	Thiolactomycin	Cell wall synthesis inhibition	5	TLM	0.2mg/mL	EtOh	0.2mg/mL		n	6	NA	GSM28092;GSM28093	H37Rv at OD 0.3 treated for 6h with 0.2mg/mL Thiolactomycin (stock in EtOH). Reference RNA from same batch of cells treated with equivalent amount of EtOH	Boshoff HI, Myers TG, Copp BR, McNeil MR et al. The transcriptional responses of Mycobacterium tuberculosis to inhibitors of metabolism: novel insights into drug mechanisms of action. J Biol Chem 2004 Sep 17;279(38):40174-84
GSM28093	GSE1642	GPL1396	0.2mg/mL TLM: EtOH, 6h	72	Thiolactomycin	Cell wall synthesis inhibition	5	TLM	0.2mg/mL	EtOh	0.2mg/mL		n	6	NA	GSM28092;GSM28093	H37Rv at OD 0.3 treated for 6h with 0.2mg/mL Thiolactomycin (stock in EtOH). Reference RNA from same batch of cells treated with equivalent amount of EtOH	Boshoff HI, Myers TG, Copp BR, McNeil MR et al. The transcriptional responses of Mycobacterium tuberculosis to inhibitors of metabolism: novel insights into drug mechanisms of action. J Biol Chem 2004 Sep 17;279(38):40174-84
GSM28067	GSE1642	GPL1396	0.13mg/mL TLM: DMSO, 6h	73	Thiolactomycin	Cell wall synthesis inhibition	5	TLM	0.13mg/mL				n	6	NA	GSM28067; GSM28067	H37Rv at OD 0.3 treated for 6h with 0.13mg/mL thiolactomycin (stock in DMSO). Reference RNA from 6h DMSO-treated culture	Boshoff HI, Myers TG, Copp BR, McNeil MR et al. The transcriptional responses of Mycobacterium tuberculosis to inhibitors of metabolism: novel insights into drug mechanisms of action. J Biol Chem 2004 Sep 17;279(38):40174-84
GSM28068	GSE1642	GPL1396	0.13mg/mL TLM: DMSO, 6h	73	Thiolactomycin	Cell wall synthesis inhibition	5	TLM	0.13mg/mL				n	6	NA	GSM28067; GSM28067	H37Rv at OD 0.3 treated for 6h with 0.13mg/mL thiolactomycin (stock in DMSO). Reference RNA from 6h DMSO-treated culture	Boshoff HI, Myers TG, Copp BR, McNeil MR et al. The transcriptional responses of Mycobacterium tuberculosis to inhibitors of metabolism: novel insights into drug mechanisms of action. J Biol Chem 2004 Sep 17;279(38):40174-84
GSM28089	GSE1642	GPL1396	0.2mg/mL Amp: EtOH, 6h	74	Ampicillin	Cell wall synthesis inhibition	5	Ampicillin	0.2mg/mL	EtOh	0.2mg/mL		n	6	NA	GSM28089;GSM28090;GSM28063;GSM28064	H37Rv at OD 0.3 treated for 6h with 0.2mg/mL Ampicillin (+ 1uL/mL EtOH). Reference RNA from same batch of cells treated with equivalent amount of EtOH	Boshoff HI, Myers TG, Copp BR, McNeil MR et al. The transcriptional responses of Mycobacterium tuberculosis to inhibitors of metabolism: novel insights into drug mechanisms of action. J Biol Chem 2004 Sep 17;279(38):40174-84
GSM28090	GSE1642	GPL1396	0.2mg/mL Amp: EtOH, 6h	74	Ampicillin	Cell wall synthesis inhibition	5	Ampicillin	0.2mg/mL	EtOh	0.2mg/mL		n	6	NA	GSM28089;GSM28090;GSM28063;GSM28064	H37Rv at OD 0.3 treated for 6h with 0.2mg/mL Ampicillin (+ 1uL/mL EtOH). Reference RNA from same batch of cells treated with equivalent amount of EtOH	Boshoff HI, Myers TG, Copp BR, McNeil MR et al. The transcriptional responses of Mycobacterium tuberculosis to inhibitors of metabolism: novel insights into drug mechanisms of action. J Biol Chem 2004 Sep 17;279(38):40174-84
GSM28063	GSE1642	GPL1396	0.2mg/mL Amp: EtOH, 6h	74	Ampicillin	Cell wall synthesis inhibition	5	Ampicillin	0.2mg/mL	EtOh	0.2mg/mL		n	6	NA	GSM28089;GSM28090;GSM28063;GSM28064	H37Rv at OD 0.3 treated with 0.2mg/mL Ampicillin (+1uL/mL EtOH) for 6h. Control cells treated with equivalent amount of EtOH for 6h	Boshoff HI, Myers TG, Copp BR, McNeil MR et al. The transcriptional responses of Mycobacterium tuberculosis to inhibitors of metabolism: novel insights into drug mechanisms of action. J Biol Chem 2004 Sep 17;279(38):40174-84
GSM28064	GSE1642	GPL1396	0.2mg/mL Amp: EtOH, 6h	74	Ampicillin	Cell wall synthesis inhibition	5	Ampicillin	0.2mg/mL	EtOh	0.2mg/mL		n	6	NA	GSM28089;GSM28090;GSM28063;GSM28064	H37Rv at OD 0.3 treated with 0.2mg/mL Ampicillin (+1uL/mL EtOH) for 6h. Control cells treated with equivalent amount of EtOH for 6h	Boshoff HI, Myers TG, Copp BR, McNeil MR et al. The transcriptional responses of Mycobacterium tuberculosis to inhibitors of metabolism: novel insights into drug mechanisms of action. J Biol Chem 2004 Sep 17;279(38):40174-84
GSM28062	GSE1642	GPL1396	0.2ug/mL INH:EtOH, 6h	75	Isoniazid	Cell wall synthesis inhibition	5	INH	0.2ug/mL	EtOh	0.2ug/mL		n	6	NA	#	H37Rv at OD 0.3 treated with 0.2ug/mL Isoniazid (+1uL/mL EtOH) for 6h. Control cells treated with equivalent amount of EtOH for 6h	Boshoff HI, Myers TG, Copp BR, McNeil MR et al. The transcriptional responses of Mycobacterium tuberculosis to inhibitors of metabolism: novel insights into drug mechanisms of action. J Biol Chem 2004 Sep 17;279(38):40174-84
GSM28077	GSE1642	GPL1396	0.4ug/mL INH: EtOH, 6h	76	Isoniazid	Cell wall synthesis inhibition	5	INH	0.4ug/mL	EtOh	0.4ug/mL		n	6	NA	GSM28077;GSM28078	H37Rv at OD 0.3 treated for 6h with 0.4ug/mL isoniazid (+1uL/mL EtOH). Reference RNA from same batch of cells treated with equivalent amount of EtOH.	Boshoff HI, Myers TG, Copp BR, McNeil MR et al. The transcriptional responses of Mycobacterium tuberculosis to inhibitors of metabolism: novel insights into drug mechanisms of action. J Biol Chem 2004 Sep 17;279(38):40174-84
GSM28078	GSE1642	GPL1396	0.4ug/mL INH: EtOH, 6h	76	Isoniazid	Cell wall synthesis inhibition	5	INH	0.4ug/mL	EtOh	0.4ug/mL		n	6	NA	GSM28077;GSM28078	H37Rv at OD 0.3 treated for 6h with 0.4ug/mL isoniazid (+1uL/mL EtOH). Reference RNA from same batch of cells treated with equivalent amount of EtOH.	Boshoff HI, Myers TG, Copp BR, McNeil MR et al. The transcriptional responses of Mycobacterium tuberculosis to inhibitors of metabolism: novel insights into drug mechanisms of action. J Biol Chem 2004 Sep 17;279(38):40174-84
GSM28199	GSE1642	GPL1396	0.5ug/mL Cerulenin: DMSO, 6h	77	Cerulenin	Cell wall synthesis inhibition	5	Cerulenin	0.5ug/mL	DMSO	0.5ug/mL		n	6	NA	GSM28199;GSM28179;GSM28180;GSM28181	H37Rv at an OD of 0.3 was treated for 6h with 0.5ug/mL Cerulenin(Sigma compound freshly made up at a stock concentration of 0.5mg/mL in DMSO) whereas control culture was treated with an equivalent amount of DMSO	Boshoff HI, Myers TG, Copp BR, McNeil MR et al. The transcriptional responses of Mycobacterium tuberculosis to inhibitors of metabolism: novel insights into drug mechanisms of action. J Biol Chem 2004 Sep 17;279(38):40174-84
GSM28179	GSE1642	GPL1396	0.5ug/mL Cerulenin: DMSO, 6h	77	Cerulenin	Cell wall synthesis inhibition	5	Cerulenin	0.5ug/mL	DMSO	0.5ug/mL		n	6	NA	GSM28199;GSM28179;GSM28180;GSM28181	H37Rv was treated with 0.5ug/mL cerulenin (fresh 0.5mg/mL stock in DMSO). Control culture was treated with equivalent amount of DMSO (50uL/50mL culture, OD650	Boshoff HI, Myers TG, Copp BR, McNeil MR et al. The transcriptional responses of Mycobacterium tuberculosis to inhibitors of metabolism: novel insights into drug mechanisms of action. J Biol Chem 2004 Sep 17;279(38):40174-84
GSM28180	GSE1642	GPL1396	0.5ug/mL Cerulenin: DMSO, 6h	77	Cerulenin	Cell wall synthesis inhibition	5	Cerulenin	0.5ug/mL	DMSO	0.5ug/mL		n	6	NA	GSM28199;GSM28179;GSM28180;GSM28181	H37Rv was treated with 0.5ug/mL cerulenin (fresh 0.5mg/mL stock in DMSO). Control culture was treated with equivalent amount of DMSO (50uL/50mL culture, OD650	Boshoff HI, Myers TG, Copp BR, McNeil MR et al. The transcriptional responses of Mycobacterium tuberculosis to inhibitors of metabolism: novel insights into drug mechanisms of action. J Biol Chem 2004 Sep 17;279(38):40174-84
GSM28181	GSE1642	GPL1396	0.5ug/mL Cerulenin: DMSO, 6h	77	Cerulenin	Cell wall synthesis inhibition	5	Cerulenin	0.5ug/mL	DMSO	0.5ug/mL		n	6	NA	GSM28199;GSM28179;GSM28180;GSM28181	H37Rv was treated with 0.5ug/mL cerulenin (fresh 0.5mg/mL stock in DMSO). Control culture was treated with equivalent amount of DMSO (50uL/50mL culture, OD650	Boshoff HI, Myers TG, Copp BR, McNeil MR et al. The transcriptional responses of Mycobacterium tuberculosis to inhibitors of metabolism: novel insights into drug mechanisms of action. J Biol Chem 2004 Sep 17;279(38):40174-84
GSM28108	GSE1642	GPL1396	0.32ug/mL Cerulenin: EtOH, 6h	78	Cerulenin	Cell wall synthesis inhibition	5	Cerulenin	0.32ug/mL	EtOh	0.32ug/mL		n	6	NA	GSM28108;GSM28109	H37Rv at OD 0.3 treated for 6h with 0.32ug/mL cerulenin (0.32 mg/mL stock in EtOH). Reference RNA from same batch of cells treated with equivalent amount of EtOH	Boshoff HI, Myers TG, Copp BR, McNeil MR et al. The transcriptional responses of Mycobacterium tuberculosis to inhibitors of metabolism: novel insights into drug mechanisms of action. J Biol Chem 2004 Sep 17;279(38):40174-84
GSM28109	GSE1642	GPL1396	0.32ug/mL Cerulenin: EtOH, 6h	78	Cerulenin	Cell wall synthesis inhibition	5	Cerulenin	0.32ug/mL	EtOh	0.32ug/mL		n	6	NA	GSM28108;GSM28109	H37Rv at OD 0.3 treated for 6h with 0.32ug/mL cerulenin (0.32 mg/mL stock in EtOH). Reference RNA from same batch of cells treated with equivalent amount of EtOH	Boshoff HI, Myers TG, Copp BR, McNeil MR et al. The transcriptional responses of Mycobacterium tuberculosis to inhibitors of metabolism: novel insights into drug mechanisms of action. J Biol Chem 2004 Sep 17;279(38):40174-84
GSM28112	GSE1642	GPL1396	0.5ug/mL Cerulenin: EtOH, 6h	79	Cerulenin	Cell wall synthesis inhibition	5	Cerulenin	0.5ug/mL	EtOh	0.5ug/mL		n	6	NA	GSM28112;GSM28113	H37Rv at OD 0.3 treated for 6h with 0.5ug/mL cerulenin (0.5 mg/mL stock in EtOH). Reference RNA from same batch of cells treated with equivalent amount of EtOH	Boshoff HI, Myers TG, Copp BR, McNeil MR et al. The transcriptional responses of Mycobacterium tuberculosis to inhibitors of metabolism: novel insights into drug mechanisms of action. J Biol Chem 2004 Sep 17;279(38):40174-84
GSM28113	GSE1642	GPL1396	0.5ug/mL Cerulenin: EtOH, 6h	79	Cerulenin	Cell wall synthesis inhibition	5	Cerulenin	0.5ug/mL	EtOh	0.5ug/mL		n	6	NA	GSM28112;GSM28113	H37Rv at OD 0.3 treated for 6h with 0.5ug/mL cerulenin (0.5 mg/mL stock in EtOH). Reference RNA from same batch of cells treated with equivalent amount of EtOH	Boshoff HI, Myers TG, Copp BR, McNeil MR et al. The transcriptional responses of Mycobacterium tuberculosis to inhibitors of metabolism: novel insights into drug mechanisms of action. J Biol Chem 2004 Sep 17;279(38):40174-84
GSM28257	GSE1642	GPL1343	100ug/mL Cephalexin: DMSO, 6h	80	Cephalexin	Cell wall synthesis inhibition	5	Cephalexin	100ug/mL	DMSO	100ug/mL		n	6	NA	GSM28257;GSM28253	H37Rv was grown to an OD650 of 0.30. At this stage 500uL 10mg/mL Cephalexin + 50uL DMSO was added to 50mL (the treated) culture, whereas 50uL DMSO was added to 50mL of control culture. RNA extracted after 6h	Boshoff HI, Myers TG, Copp BR, McNeil MR et al. The transcriptional responses of Mycobacterium tuberculosis to inhibitors of metabolism: novel insights into drug mechanisms of action. J Biol Chem 2004 Sep 17;279(38):40174-84
GSM28253	GSE1642	GPL1343	100ug/mL Cephalexin: DMSO, 6h	80	Cephalexin	Cell wall synthesis inhibition	5	Cephalexin	100ug/mL	DMSO	100ug/mL		n	6	NA	GSM28257;GSM28253	H37Rv was grown to an OD of 0.3 in normal 7H9-based medium. 50mL of culture was treated with 100ug/mL Cephalexin (drug in water) + 50uL DMSO whereas control culture was treated with 50uL DMSO. RNA was isolated after 6h	Boshoff HI, Myers TG, Copp BR, McNeil MR et al. The transcriptional responses of Mycobacterium tuberculosis to inhibitors of metabolism: novel insights into drug mechanisms of action. J Biol Chem 2004 Sep 17;279(38):40174-84
GSM28127	GSE1642	GPL1396	100ug/mL Cephalexin: EtOH, 6h	81	Cephalexin	Cell wall synthesis inhibition	5	Cephalexin	100ug/mL	EtOh	100ug/mL		n	6	NA	GSM28127;GSM28128	H37Rv at OD 0.3 treated for 6h with 100ug/mL Cephalexin (100 mg/mL stock in water) and additionally 1uL EtOH/mL culture. Reference RNA from same batch of cells treated with equivalent amount of EtOH.	Boshoff HI, Myers TG, Copp BR, McNeil MR et al. The transcriptional responses of Mycobacterium tuberculosis to inhibitors of metabolism: novel insights into drug mechanisms of action. J Biol Chem 2004 Sep 17;279(38):40174-84
GSM28128	GSE1642	GPL1396	100ug/mL Cephalexin: EtOH, 6h	81	Cephalexin	Cell wall synthesis inhibition	5	Cephalexin	100ug/mL	EtOh	100ug/mL		n	6	NA	GSM28127;GSM28128	H37Rv at OD 0.3 treated for 6h with 100ug/mL Cephalexin (100 mg/mL stock in water) and additionally 1uL EtOH/mL culture. Reference RNA from same batch of cells treated with equivalent amount of EtOH.	Boshoff HI, Myers TG, Copp BR, McNeil MR et al. The transcriptional responses of Mycobacterium tuberculosis to inhibitors of metabolism: novel insights into drug mechanisms of action. J Biol Chem 2004 Sep 17;279(38):40174-84
GSM28215	GSE1642	GPL1396	10ug/mL EMB: DMSO, 6h	82	EMB	Cell wall synthesis inhibition	5	EMB	10ug/mL	DMSO			y	6	NA	GSM28215;GSM28216	H37Rv culture at OD 0.3 was treated for 6h with 10ug/mL Ethambutol (from DMSO stock) or with equivalent amount of DMSO (50uL per 50mL culture) for 6h	Boshoff HI, Myers TG, Copp BR, McNeil MR et al. The transcriptional responses of Mycobacterium tuberculosis to inhibitors of metabolism: novel insights into drug mechanisms of action. J Biol Chem 2004 Sep 17;279(38):40174-84
GSM28216	GSE1642	GPL1396	10ug/mL EMB: DMSO, 6h	82	EMB	Cell wall synthesis inhibition	5	EMB	10ug/mL	DMSO			y	6	NA	GSM28215;GSM28216	H37Rv culture at OD 0.3 was treated for 6h with 10ug/mL Ethambutol (from DMSO stock) or with equivalent amount of DMSO (50uL per 50mL culture) for 6h	Boshoff HI, Myers TG, Copp BR, McNeil MR et al. The transcriptional responses of Mycobacterium tuberculosis to inhibitors of metabolism: novel insights into drug mechanisms of action. J Biol Chem 2004 Sep 17;279(38):40174-84
GSM28031	GSE1642	GPL1396	10ug/mL EMB : DMSO (12h)	83	EMB	Cell wall synthesis inhibition	5	EMB	10ug/mL	DMSO			y	12	10ug/mL EMB: DMSO, 6h	#	H37Rv at OD 0.3 treated with 10ug/mL Ethambutol (+ 1uL/mL DMSO) for 12h. Reference RNA from culture treated with equivalent amount of DMSO	Boshoff HI, Myers TG, Copp BR, McNeil MR et al. The transcriptional responses of Mycobacterium tuberculosis to inhibitors of metabolism: novel insights into drug mechanisms of action. J Biol Chem 2004 Sep 17;279(38):40174-84
GSM28065	GSE1642	GPL1396	12ug/mL Ethionamide: EtOH, 6h	84	Ethionamide	Cell wall synthesis inhibition	5	Ethionamide	12ug/mL	EtOh			n	6	NA	GSM28065;GSM28066	H37Rv at OD 0.3 treated with 12ug/mL Ethionamide (12mg/mL stock in EtOH) for 6h. Control cells treated with equivalent amount of EtOH for 6h	Boshoff HI, Myers TG, Copp BR, McNeil MR et al. The transcriptional responses of Mycobacterium tuberculosis to inhibitors of metabolism: novel insights into drug mechanisms of action. J Biol Chem 2004 Sep 17;279(38):40174-84
GSM28066	GSE1642	GPL1396	12ug/mL Ethionamide:EtOH, 6h	85	Ethionamide	Cell wall synthesis inhibition	5	Ethionamide	12ug/mL	EtOh			n	6	NA	GSM28065;GSM28066	H37Rv at OD 0.3 treated with 12ug/mL Ethionamide (12mg/mL stock in EtOH) for 6h. Control cells treated with equivalent amount of EtOH for 6h	Boshoff HI, Myers TG, Copp BR, McNeil MR et al. The transcriptional responses of Mycobacterium tuberculosis to inhibitors of metabolism: novel insights into drug mechanisms of action. J Biol Chem 2004 Sep 17;279(38):40174-84
GSM28075	GSE1642	GPL1396	40ug/mL Ethionamide: EtOH, 6h	86	Ethionamide	Cell wall synthesis inhibition	5	Ethionamide	40ug/mL				n	6	NA	GSM28076;GSM28075	H37Rv at OD 0.3 treated with 40ug/mL Ethionamide (40mg/mL stock in EtOH) for 6h. Control cells treated with equivalent amount of EtOH for 6h	Boshoff HI, Myers TG, Copp BR, McNeil MR et al. The transcriptional responses of Mycobacterium tuberculosis to inhibitors of metabolism: novel insights into drug mechanisms of action. J Biol Chem 2004 Sep 17;279(38):40174-84
GSM28076	GSE1642	GPL1396	40ug/mL Ethionamide: EtOH, 6h	86	Ethionamide	Cell wall synthesis inhibition	5	Ethionamide	40ug/mL				n	6	NA	GSM28076;GSM28075	H37Rv at OD 0.3 treated with 40ug/mL Ethionamide (40mg/mL stock in EtOH) for 6h. Control cells treated with equivalent amount of EtOH for 6h	Boshoff HI, Myers TG, Copp BR, McNeil MR et al. The transcriptional responses of Mycobacterium tuberculosis to inhibitors of metabolism: novel insights into drug mechanisms of action. J Biol Chem 2004 Sep 17;279(38):40174-84
GSM28087	GSE1642	GPL1396	130ug/mL TLM: DMSO, 6h	87	Thiolactomycin	Cell wall synthesis inhibition	5	TLM	130ug/mL	DMSO			n	6	NA	GSM28088;GSM28087	H37R at OD 0.3 treated for 6h with 130ug/mL Thiolactomycin (130mg/mL stock in DMSO). Control culture from same batch of cells treated with equivalent amount of DMSO.	Boshoff HI, Myers TG, Copp BR, McNeil MR et al. The transcriptional responses of Mycobacterium tuberculosis to inhibitors of metabolism: novel insights into drug mechanisms of action. J Biol Chem 2004 Sep 17;279(38):40174-84
GSM28088	GSE1642	GPL1396	130ug/mL TLM: DMSO, 6h	87	Thiolactomycin	Cell wall synthesis inhibition	5	TLM	130ug/mL	DMSO			n	6	NA	GSM28088;GSM28087	H37R at OD 0.3 treated for 6h with 130ug/mL Thiolactomycin (130mg/mL stock in DMSO). Control culture from same batch of cells treated with equivalent amount of DMSO.	Boshoff HI, Myers TG, Copp BR, McNeil MR et al. The transcriptional responses of Mycobacterium tuberculosis to inhibitors of metabolism: novel insights into drug mechanisms of action. J Biol Chem 2004 Sep 17;279(38):40174-84
GSM28125	GSE1642	GPL1396	20ug/mL Cephalexin: Control, 6h	88	Cephalexin	Cell wall synthesis inhibition	5	Cephalexin	20ug/mL				n	6	NA	GSM28125;GSM28126	H37Rv at OD 0.3 treated for 6h with 20ug/mL Cephalexin (20 mg/mL stock in water). Reference RNA from same batch of cells treated with no additive.	Boshoff HI, Myers TG, Copp BR, McNeil MR et al. The transcriptional responses of Mycobacterium tuberculosis to inhibitors of metabolism: novel insights into drug mechanisms of action. J Biol Chem 2004 Sep 17;279(38):40174-84
GSM28126	GSE1642	GPL1396	20ug/mL Cephalexin: ctrl, 6h	89	Cephalexin	Cell wall synthesis inhibition	5	Cephalexin	20ug/mL				n	6	NA	GSM28125;GSM28126	H37Rv at OD 0.3 treated for 6h with 20ug/mL Cephalexin (20 mg/mL stock in water). Reference RNA from same batch of cells treated with no additive.	Boshoff HI, Myers TG, Copp BR, McNeil MR et al. The transcriptional responses of Mycobacterium tuberculosis to inhibitors of metabolism: novel insights into drug mechanisms of action. J Biol Chem 2004 Sep 17;279(38):40174-84
GSM28232	GSE1642	GPL1343	20ug/mL ethambutol: DMSO	90	EMB	Cell wall synthesis inhibition	5	ethambutol	20ug/mL	DMSO			n	6	NA	#	H37Rv at an OD of 0.3 was treated for 6h with 20ug/mL of the diamine ethambutol (from fresh 20mg/mL stock in DMSO). Control culture was treated with 50uL DMSO per 50mL culture.	Boshoff HI, Myers TG, Copp BR, McNeil MR et al. The transcriptional responses of Mycobacterium tuberculosis to inhibitors of metabolism: novel insights into drug mechanisms of action. J Biol Chem 2004 Sep 17;279(38):40174-84
GSM28034	GSE1642	GPL1396	5ug/mL DIPED vs DMSO, 12h	91	DIPED	Cell wall synthesis inhibition	5	DIPED	5ug/mL	DMSO			n	6	NA	#	H37Rv at OD 0.3 treated with 5ug/mL Diisopropylethylenediamine (+ 1uL/mL DMSO) for 12h. Reference RNA from culture treated with equivalent amount of DMSO	Boshoff HI, Myers TG, Copp BR, McNeil MR et al. The transcriptional responses of Mycobacterium tuberculosis to inhibitors of metabolism: novel insights into drug mechanisms of action. J Biol Chem 2004 Sep 17;279(38):40174-84
GSM28041	GSE1642	GPL1396	DIPED 5ug/mL vs DMSO, 12h	92	DIPED	Cell wall synthesis inhibition	5	DIPED	5ug/mL	DMSO			n	12	NA	GSM28032;GSM28041	H37Rv at OD 0.3 treated with 50ug/mL Diisopropylethylenediamine (+ 1uL/mL DMSO) for 12h. Reference RNA from culture treated with equivalent amount of DMSO	Boshoff HI, Myers TG, Copp BR, McNeil MR et al. The transcriptional responses of Mycobacterium tuberculosis to inhibitors of metabolism: novel insights into drug mechanisms of action. J Biol Chem 2004 Sep 17;279(38):40174-84
GSM28032	GSE1642	GPL1396	DIPED 5ug/mL vs DMSO, 12h	92	DIPED	Cell wall synthesis inhibition	5	DIPED	5ug/mL	DMSO			n	12	NA	GSM28032;GSM28041	H37Rv at OD 0.3 treated with 5ug/mL Diisopropylethylenediamine (+ 1uL/mL DMSO) for 12h. Reference RNA from culture treated with equivalent amount of DMSO	Boshoff HI, Myers TG, Copp BR, McNeil MR et al. The transcriptional responses of Mycobacterium tuberculosis to inhibitors of metabolism: novel insights into drug mechanisms of action. J Biol Chem 2004 Sep 17;279(38):40174-84
GSM28035	GSE1642	GPL1396	DIPED (10ug/mL) vs DMSO, 12h	93	DIPED	Cell wall synthesis inhibition	5	DIPED	10ug/mL	DMSO			n	12	NA	GSM28035;GSM28036	H37Rv at OD 0.3 treated with 10ug/mL Diisopropylethylenediamine (+ 1uL/mL DMSO) for 12h. Reference RNA from culture treated with equivalent amount of DMSO	Boshoff HI, Myers TG, Copp BR, McNeil MR et al. The transcriptional responses of Mycobacterium tuberculosis to inhibitors of metabolism: novel insights into drug mechanisms of action. J Biol Chem 2004 Sep 17;279(38):40174-84
GSM28036	GSE1642	GPL1396	DIPED (10ug/mL) vs DMSO, 12h	93	DIPED	Cell wall synthesis inhibition	5	DIPED	10ug/mL	DMSO			n	12	NA	GSM28035;GSM28036	H37Rv at OD 0.3 treated with 10ug/mL Diisopropylethylenediamine (+ 1uL/mL DMSO) for 12h. Reference RNA from culture treated with equivalent amount of DMSO	Boshoff HI, Myers TG, Copp BR, McNeil MR et al. The transcriptional responses of Mycobacterium tuberculosis to inhibitors of metabolism: novel insights into drug mechanisms of action. J Biol Chem 2004 Sep 17;279(38):40174-84
GSM28039	GSE1642	GPL1396	DIPED (50ug/mL) vs DMSO, 12h	94	DIPED	Cell wall synthesis inhibition	5	DIPED	50ug/mL	DMSO			n	12	NA	GSM28039;GSM28040	H37Rv at OD 0.3 treated with 50ug/mL Diisopropylethylenediamine (+ 1uL/mL DMSO) for 12h. Reference RNA from culture treated with equivalent amount of DMSO	Boshoff HI, Myers TG, Copp BR, McNeil MR et al. The transcriptional responses of Mycobacterium tuberculosis to inhibitors of metabolism: novel insights into drug mechanisms of action. J Biol Chem 2004 Sep 17;279(38):40174-84
GSM28040	GSE1642	GPL1396	DIPED (50ug/mL) vs DMSO, 12h	94	DIPED	Cell wall synthesis inhibition	5	DIPED	50ug/mL	DMSO			n	12	NA	GSM28039;GSM28040	H37Rv at OD 0.3 treated with 50ug/mL Diisopropylethylenediamine (+ 1uL/mL DMSO) for 12h. Reference RNA from culture treated with equivalent amount of DMSO	Boshoff HI, Myers TG, Copp BR, McNeil MR et al. The transcriptional responses of Mycobacterium tuberculosis to inhibitors of metabolism: novel insights into drug mechanisms of action. J Biol Chem 2004 Sep 17;279(38):40174-84
GSM28042	GSE1642	GPL1396	DIPED (100ug/mL) vs DMSO, 12h	95	DIPED	Cell wall synthesis inhibition	5	DIPED	100ug/mL	DMSO			n	12	NA	GSM28042;GSM28043;GSM28044	H37Rv at OD 0.3 treated with 100ug/mL Diisopropylethylenediamine (+ 1uL/mL DMSO) for 12h. Reference RNA from culture treated with equivalent amount of DMSO	Boshoff HI, Myers TG, Copp BR, McNeil MR et al. The transcriptional responses of Mycobacterium tuberculosis to inhibitors of metabolism: novel insights into drug mechanisms of action. J Biol Chem 2004 Sep 17;279(38):40174-84
GSM28043	GSE1642	GPL1396	DIPED (100ug/mL) vs DMSO, 12h	95	DIPED	Cell wall synthesis inhibition	5	DIPED	100ug/mL	DMSO			n	12	NA	GSM28042;GSM28043;GSM28044	H37Rv at OD 0.3 treated with 100ug/mL Diisopropylethylenediamine (+ 1uL/mL DMSO) for 12h. Reference RNA from culture treated with equivalent amount of DMSO	Boshoff HI, Myers TG, Copp BR, McNeil MR et al. The transcriptional responses of Mycobacterium tuberculosis to inhibitors of metabolism: novel insights into drug mechanisms of action. J Biol Chem 2004 Sep 17;279(38):40174-84
GSM28044	GSE1642	GPL1396	DIPED (100ug/mL) vs DMSO, 12h	95	DIPED	Cell wall synthesis inhibition	5	DIPED	100ug/mL	DMSO			n	12	NA	GSM28042;GSM28043;GSM28044	H37Rv at OD 0.3 treated with 100ug/mL Diisopropylethylenediamine (+ 1uL/mL DMSO) for 12h. Reference RNA from culture treated with equivalent amount of DMSO	Boshoff HI, Myers TG, Copp BR, McNeil MR et al. The transcriptional responses of Mycobacterium tuberculosis to inhibitors of metabolism: novel insights into drug mechanisms of action. J Biol Chem 2004 Sep 17;279(38):40174-84
GSM28037	GSE1642	GPL1396	EMB (10ug/mL) vs DMSO, 12h	96	EMB	Cell wall synthesis inhibition	5	EMB	10ug/mL	DMSO			n	12	NA	GSM28045;GSM28037;GSM28038	H37Rv at OD 0.3 treated with 10ug/mL Ethambutol (+ 1uL/mL DMSO) for 12h. Reference RNA from culture treated with equivalent amount of DMSO	Boshoff HI, Myers TG, Copp BR, McNeil MR et al. The transcriptional responses of Mycobacterium tuberculosis to inhibitors of metabolism: novel insights into drug mechanisms of action. J Biol Chem 2004 Sep 17;279(38):40174-84
GSM28038	GSE1642	GPL1396	EMB (10ug/mL) vs DMSO, 12h	96	EMB	Cell wall synthesis inhibition	5	EMB	10ug/mL	DMSO			n	12	NA	GSM28045;GSM28037;GSM28038	H37Rv at OD 0.3 treated with 10ug/mL Ethambutol (+ 1uL/mL DMSO) for 12h. Reference RNA from culture treated with equivalent amount of DMSO	Boshoff HI, Myers TG, Copp BR, McNeil MR et al. The transcriptional responses of Mycobacterium tuberculosis to inhibitors of metabolism: novel insights into drug mechanisms of action. J Biol Chem 2004 Sep 17;279(38):40174-84
GSM28045	GSE1642	GPL1396	EMB (10ug/mL) vs DMSO, 12h	96	EMB	Cell wall synthesis inhibition	5	EMB	10ug/mL	DMSO			n	12	NA	GSM28045;GSM28037;GSM28038	H37Rv at OD 0.3 treated with 10ug/mL Ethambutol (+ 1uL/mL DMSO) for 12h. Reference RNA from culture treated with equivalent amount of DMSO	Boshoff HI, Myers TG, Copp BR, McNeil MR et al. The transcriptional responses of Mycobacterium tuberculosis to inhibitors of metabolism: novel insights into drug mechanisms of action. J Biol Chem 2004 Sep 17;279(38):40174-84
GSM28033	GSE1642	GPL1396	ethambutol (10ug/mL) vs DMSO, 12h	97	EMB	Cell wall synthesis inhibition	5	ethambutol	10ug/mL	DMSO			n	12	NA	#	H37Rv at OD 0.3 treated with 10ug/mL Ethambutol (+ 1uL/mL DMSO) for 12h. Reference RNA from culture treated with equivalent amount of DMSO	Boshoff HI, Myers TG, Copp BR, McNeil MR et al. The transcriptional responses of Mycobacterium tuberculosis to inhibitors of metabolism: novel insights into drug mechanisms of action. J Biol Chem 2004 Sep 17;279(38):40174-84
GSM241437	GSE9776	GPL6020	katG_INH_2h	98	Isoniazid	Cell wall synthesis inhibition	5	INH	1ug/ml	mutant	katG		n	2	NA	GSM241437;GSM241439;GSM241441	Log phase 2 hour 1ug/ml INH treated KatG knockout .Mycobacterium Tuberculosis H37Rv with KatG deletion grown to log phase and treated with 1ug/ml Isoniazid for 6 hours.	Karakousis PC, Williams EP, Bishai WR. Altered expression of isoniazid-regulated genes in drug-treated dormant Mycobacterium tuberculosis. J Antimicrob Chemother 2008
GSM241439	GSE9776	GPL6020	katG_INH_2h	98	Isoniazid	Cell wall synthesis inhibition	5	INH	1ug/ml	mutant	katG		n	2	NA	GSM241437;GSM241439;GSM241441	Log phase 2 hour 1ug/ml INH treated KatG knockout .Mycobacterium Tuberculosis H37Rv with KatG deletion grown to log phase and treated with 1ug/ml Isoniazid for 6 hours.	Karakousis PC, Williams EP, Bishai WR. Altered expression of isoniazid-regulated genes in drug-treated dormant Mycobacterium tuberculosis. J Antimicrob Chemother 2008
GSM241441	GSE9776	GPL6020	katG_INH_2h	98	Isoniazid	Cell wall synthesis inhibition	5	INH	1ug/ml	mutant	katG		n	2	NA	GSM241437;GSM241439;GSM241441	Log phase 2 hour 1ug/ml INH treated KatG knockout .Mycobacterium Tuberculosis H37Rv with KatG deletion grown to log phase and treated with 1ug/ml Isoniazid for 6 hours.	Karakousis PC, Williams EP, Bishai WR. Altered expression of isoniazid-regulated genes in drug-treated dormant Mycobacterium tuberculosis. J Antimicrob Chemother 2008
GSM241391	GSE9776	GPL6020	log_INH_2h	99	Isoniazid	Cell wall synthesis inhibition	5	INH	1ug/ml	hypoxia			y	2	NA	GSM241391;GSM241431;GSM241432	Log phase 2 hour 1ug/ml INH treated .Mycobacterium Tuberculosis H37Rv grown to log phase and treated with 1ug/ml Isoniazid for 2 hours.	Karakousis PC, Williams EP, Bishai WR. Altered expression of isoniazid-regulated genes in drug-treated dormant Mycobacterium tuberculosis. J Antimicrob Chemother 2008
GSM241431	GSE9776	GPL6020	log_INH_2h	99	Isoniazid	Cell wall synthesis inhibition	5	INH	1ug/ml	hypoxia			y	2	NA	GSM241391;GSM241431;GSM241432	Log phase 2 hour 1ug/ml INH treated .Mycobacterium Tuberculosis H37Rv grown to log phase and treated with 1ug/ml Isoniazid for 2 hours.	Karakousis PC, Williams EP, Bishai WR. Altered expression of isoniazid-regulated genes in drug-treated dormant Mycobacterium tuberculosis. J Antimicrob Chemother 2008
GSM241432	GSE9776	GPL6020	log_INH_2h	99	Isoniazid	Cell wall synthesis inhibition	5	INH	1ug/ml	hypoxia			y	2	NA	GSM241391;GSM241431;GSM241432	Log phase 2 hour 1ug/ml INH treated .Mycobacterium Tuberculosis H37Rv grown to log phase and treated with 1ug/ml Isoniazid for 2 hours.	Karakousis PC, Williams EP, Bishai WR. Altered expression of isoniazid-regulated genes in drug-treated dormant Mycobacterium tuberculosis. J Antimicrob Chemother 2008
GSM241392	GSE9776	GPL6020	log_INH_4h	100	Isoniazid	Cell wall synthesis inhibition	5	INH	1ug/ml	hypoxia			y	6	log_INH_2h	GSM241392;GSM241433;GSM241434	Log phase 6 hour 1ug/ml INH treated .Mycobacterium Tuberculosis H37Rv grown to log phase and treated with 1ug/ml Isoniazid for 6 hours.	Karakousis PC, Williams EP, Bishai WR. Altered expression of isoniazid-regulated genes in drug-treated dormant Mycobacterium tuberculosis. J Antimicrob Chemother 2008
GSM241433	GSE9776	GPL6020	log_INH_4h	100	Isoniazid	Cell wall synthesis inhibition	5	INH	1ug/ml	hypoxia			y	6	log_INH_2h	GSM241392;GSM241433;GSM241434	Log phase 6 hour 1ug/ml INH treated .Mycobacterium Tuberculosis H37Rv grown to log phase and treated with 1ug/ml Isoniazid for 6 hours.	Karakousis PC, Williams EP, Bishai WR. Altered expression of isoniazid-regulated genes in drug-treated dormant Mycobacterium tuberculosis. J Antimicrob Chemother 2008
GSM241434	GSE9776	GPL6020	log_INH_4h	100	Isoniazid	Cell wall synthesis inhibition	5	INH	1ug/ml	hypoxia			y	6	log_INH_2h	GSM241392;GSM241433;GSM241434	Log phase 6 hour 1ug/ml INH treated .Mycobacterium Tuberculosis H37Rv grown to log phase and treated with 1ug/ml Isoniazid for 6 hours.	Karakousis PC, Williams EP, Bishai WR. Altered expression of isoniazid-regulated genes in drug-treated dormant Mycobacterium tuberculosis. J Antimicrob Chemother 2008
GSM241663	GSE9776	GPL6020	mice_INH_6h	101	Isoniazid	Cell wall synthesis inhibition	5	INH	25mg/kg	Mice			n	6	NA	GSM241663;GSM241664;GSM241665	Mouse hollow fiber encapsulated 25mg/kg Isoniazid 3 dose 6 hour .Mycobacterium tuberculosis encapsulated into polyvinyllidine fluoride fibers and implanted subcutaneously in mice. Mice were administered 25mg/kg INH by gavage daily for three days fourteen days after implantation. Hollow fibers were extracted 6 hours after the third dose.	Karakousis PC, Williams EP, Bishai WR. Altered expression of isoniazid-regulated genes in drug-treated dormant Mycobacterium tuberculosis. J Antimicrob Chemother 2008
GSM241664	GSE9776	GPL6020	mice_INH_6h	101	Isoniazid	Cell wall synthesis inhibition	5	INH	26mg/kg	Mice			n	6	NA	GSM241663;GSM241664;GSM241665	Mouse hollow fiber encapsulated 25mg/kg Isoniazid 3 dose 6 hour .Mycobacterium tuberculosis encapsulated into polyvinyllidine fluoride fibers and implanted subcutaneously in mice. Mice were administered 25mg/kg INH by gavage daily for three days fourteen days after implantation. Hollow fibers were extracted 6 hours after the third dose.	Karakousis PC, Williams EP, Bishai WR. Altered expression of isoniazid-regulated genes in drug-treated dormant Mycobacterium tuberculosis. J Antimicrob Chemother 2008
GSM241665	GSE9776	GPL6020	mice_INH_6h	101	Isoniazid	Cell wall synthesis inhibition	5	INH	27mg/kg	Mice			n	6	NA	GSM241663;GSM241664;GSM241665	Mouse hollow fiber encapsulated 25mg/kg Isoniazid 3 dose 6 hour .Mycobacterium tuberculosis encapsulated into polyvinyllidine fluoride fibers and implanted subcutaneously in mice. Mice were administered 25mg/kg INH by gavage daily for three days fourteen days after implantation. Hollow fibers were extracted 6 hours after the third dose.	Karakousis PC, Williams EP, Bishai WR. Altered expression of isoniazid-regulated genes in drug-treated dormant Mycobacterium tuberculosis. J Antimicrob Chemother 2008
GSM241450	GSE9776	GPL6020	hypoxia_INH_6h	102	Isoniazid	Cell wall synthesis inhibition	5	INH	1ug/ml	hypoxia			n	6	NA	GSM24145;GSM2414661;GSM241662	Oxygen depleted 6 hour 1ug/ml INH treated .Mycobacterium Tuberculosis H37Rv grown to log phase, transferred to progressive hypoxia model, and treated with 1ug/ml Isoniazid for 6 hours.	Karakousis PC, Williams EP, Bishai WR. Altered expression of isoniazid-regulated genes in drug-treated dormant Mycobacterium tuberculosis. J Antimicrob Chemother 2008
GSM241661	GSE9776	GPL6020	hypoxia_INH_6h	102	Isoniazid	Cell wall synthesis inhibition	5	INH	1ug/ml	hypoxia			n	6	NA	GSM24145;GSM2414661;GSM241662	Oxygen depleted 6 hour 1ug/ml INH treated .Mycobacterium Tuberculosis H37Rv grown to log phase, transferred to progressive hypoxia model, and treated with 1ug/ml Isoniazid for 6 hours.	Karakousis PC, Williams EP, Bishai WR. Altered expression of isoniazid-regulated genes in drug-treated dormant Mycobacterium tuberculosis. J Antimicrob Chemother 2008
GSM241662	GSE9776	GPL6020	hypoxia_INH_6h	102	Isoniazid	Cell wall synthesis inhibition	5	INH	1ug/ml	hypoxia			n	6	NA	GSM24145;GSM2414661;GSM241662	Oxygen depleted 6 hour 1ug/ml INH treated .Mycobacterium Tuberculosis H37Rv grown to log phase, transferred to progressive hypoxia model, and treated with 1ug/ml Isoniazid for 6 hours.	Karakousis PC, Williams EP, Bishai WR. Altered expression of isoniazid-regulated genes in drug-treated dormant Mycobacterium tuberculosis. J Antimicrob Chemother 2008
GSM241442	GSE9776	GPL6020	starv_INH	103	Isoniazid	Cell wall synthesis inhibition	5	INH	1ug/ml	starvation			n	6		GSM241442;GSM241443	Nutrient starved 2 hour 1ug/ml INH treated .Mycobacterium Tuberculosis H37Rv grown to log phase, transfered into PBS, and treated with 1ug/ml Isoniazid for 6 hours.	Karakousis PC, Williams EP, Bishai WR. Altered expression of isoniazid-regulated genes in drug-treated dormant Mycobacterium tuberculosis. J Antimicrob Chemother 2008
GSM241443	GSE9776	GPL6020	starv_INH	103	Isoniazid	Cell wall synthesis inhibition	5	INH	1ug/ml	starvation			n	6		GSM241442;GSM241443	Nutrient starved 2 hour 1ug/ml INH treated .Mycobacterium Tuberculosis H37Rv grown to log phase, transfered into PBS, and treated with 1ug/ml Isoniazid for 6 hours.	Karakousis PC, Williams EP, Bishai WR. Altered expression of isoniazid-regulated genes in drug-treated dormant Mycobacterium tuberculosis. J Antimicrob Chemother 2008
GSM28050	GSE1642	GPL1396	nb109 (0.1ug/mL) vs DMSO, 12h	104	Diamine 109	Cell wall synthesis inhibition	5	#109	0.1ug/mL	DMSO			n	12	NA	#	H37Rv at OD 0.3 was treated with 0.1ug/mL #109 (stock in DMSO) for 12h before RNA extraction. Reference RNA was from 12h DMSO-treated cells.	Boshoff HI, Myers TG, Copp BR, McNeil MR et al. The transcriptional responses of Mycobacterium tuberculosis to inhibitors of metabolism: novel insights into drug mechanisms of action. J Biol Chem 2004 Sep 17;279(38):40174-84
GSM28053	GSE1642	GPL1396	nb109 (10ug/mL) vs DMSO, 12h	105	Diamine 109	Cell wall synthesis inhibition	5	#109	10ug/mL	DMSO			y	12	10ug/mL #109: DMSO, 6h	GSM28053;GSM28054	H37Rv at OD 0.3 was treated with 10ug/mL #109 (stock in DMSO) for 12h before RNA extraction. Reference RNA was from 12h DMSO-treated cells.	Boshoff HI, Myers TG, Copp BR, McNeil MR et al. The transcriptional responses of Mycobacterium tuberculosis to inhibitors of metabolism: novel insights into drug mechanisms of action. J Biol Chem 2004 Sep 17;279(38):40174-84
GSM28054	GSE1642	GPL1396	nb109 (10ug/mL) vs DMSO, 12h	105	Diamine 109	Cell wall synthesis inhibition	5	#109	10ug/mL	DMSO			y	12	10ug/mL #109: DMSO, 6h	GSM28053;GSM28054	H37Rv at OD 0.3 was treated with 10ug/mL #109 (stock in DMSO) for 12h before RNA extraction. Reference RNA was from 12h DMSO-treated cells.	Boshoff HI, Myers TG, Copp BR, McNeil MR et al. The transcriptional responses of Mycobacterium tuberculosis to inhibitors of metabolism: novel insights into drug mechanisms of action. J Biol Chem 2004 Sep 17;279(38):40174-84
GSM28051	GSE1642	GPL1396	nb109 (1ug/mL) vs DMSO, 12h	106	Diamine 109	Cell wall synthesis inhibition	5	#109	1ug/mL	DMSO			n	12	NA	GSM28051;GSM28052	H37Rv at OD 0.3 was treated with 1ug/mL #109 (stock in DMSO) for 12h before RNA extraction. Reference RNA was from 12h DMSO-treated cells.	Boshoff HI, Myers TG, Copp BR, McNeil MR et al. The transcriptional responses of Mycobacterium tuberculosis to inhibitors of metabolism: novel insights into drug mechanisms of action. J Biol Chem 2004 Sep 17;279(38):40174-84
GSM28052	GSE1642	GPL1396	nb109 (1ug/mL) vs DMSO, 12h	106	Diamine 109	Cell wall synthesis inhibition	5	#109	1ug/mL	DMSO			n	12	NA	GSM28051;GSM28052	H37Rv at OD 0.3 was treated with 1ug/mL #109 (stock in DMSO) for 12h before RNA extraction. Reference RNA was from 12h DMSO-treated cells.	Boshoff HI, Myers TG, Copp BR, McNeil MR et al. The transcriptional responses of Mycobacterium tuberculosis to inhibitors of metabolism: novel insights into drug mechanisms of action. J Biol Chem 2004 Sep 17;279(38):40174-84
GSM28046	GSE1642	GPL1396	nb241 (0.1ug/mL) vs DMSO, 12h	107	Diamine 241	Cell wall synthesis inhibition	5	#241	0.1ug/mL	DMSO			n	12	NA	#	H37Rv at OD 0.3 was treated with 0.1ug/mL #241 (stock in DMSO) for 12h before RNA extraction. Reference RNA was from 12h DMSO-treated cells.	Boshoff HI, Myers TG, Copp BR, McNeil MR et al. The transcriptional responses of Mycobacterium tuberculosis to inhibitors of metabolism: novel insights into drug mechanisms of action. J Biol Chem 2004 Sep 17;279(38):40174-84
GSM28048	GSE1642	GPL1396	nb241 (10ug/mL) vs DMSO, 12h	108	Diamine 241	Cell wall synthesis inhibition	5	#241	10ug/mL	DMSO			n	12	NA	GSM28048;GSM28049	H37Rv at OD 0.3 was treated with 10ug/mL #241 (stock in DMSO) for 12h before RNA extraction. Reference RNA was from 12h DMSO-treated cells.	Boshoff HI, Myers TG, Copp BR, McNeil MR et al. The transcriptional responses of Mycobacterium tuberculosis to inhibitors of metabolism: novel insights into drug mechanisms of action. J Biol Chem 2004 Sep 17;279(38):40174-84
GSM28049	GSE1642	GPL1396	nb241 (10ug/mL) vs DMSO, 12h	108	Diamine 241	Cell wall synthesis inhibition	5	#241	10ug/mL	DMSO			n	12	NA	GSM28048;GSM28049	H37Rv at OD 0.3 was treated with 10ug/mL #241 (stock in DMSO) for 12h before RNA extraction. Reference RNA was from 12h DMSO-treated cells.	Boshoff HI, Myers TG, Copp BR, McNeil MR et al. The transcriptional responses of Mycobacterium tuberculosis to inhibitors of metabolism: novel insights into drug mechanisms of action. J Biol Chem 2004 Sep 17;279(38):40174-84
GSM28047	GSE1642	GPL1396	nb241 (1ug/mL) vs DMSO, 12h	109	Diamine 241	Cell wall synthesis inhibition	5	#241	1ug/mL	DMSO			n	12	NA	#	H37Rv at OD 0.3 was treated with 1ug/mL #241 (stock in DMSO) for 12h before RNA extraction. Reference RNA was from 12h DMSO-treated cells.	Boshoff HI, Myers TG, Copp BR, McNeil MR et al. The transcriptional responses of Mycobacterium tuberculosis to inhibitors of metabolism: novel insights into drug mechanisms of action. J Biol Chem 2004 Sep 17;279(38):40174-84
GSM28204	GSE1642	GPL1396	1ug/mL nb109: DMSO, 6h	110	Diamine 109	Cell wall synthesis inhibition	5	#109	1ug/mL	DMSO			n	6	NA	GSM28204;GSM28206	H37Rv culture at OD 0.3 was treated for 6h with 1ug/mL #109 (from DMSO stock) or with equivalent amount of DMSO (50uL per 50mL culture) for 6h	Boshoff HI, Myers TG, Copp BR, McNeil MR et al. The transcriptional responses of Mycobacterium tuberculosis to inhibitors of metabolism: novel insights into drug mechanisms of action. J Biol Chem 2004 Sep 17;279(38):40174-84
GSM28206	GSE1642	GPL1396	1ug/mL nb109: DMSO, 6h	110	Diamine 109	Cell wall synthesis inhibition	5	#109	1ug/mL	DMSO			n	6	NA	GSM28204;GSM28206	H37Rv culture at OD 0.3 was treated for 6h with 1ug/mL #109 (from DMSO stock) or with equivalent amount of DMSO (50uL per 50mL culture) for 6h	Boshoff HI, Myers TG, Copp BR, McNeil MR et al. The transcriptional responses of Mycobacterium tuberculosis to inhibitors of metabolism: novel insights into drug mechanisms of action. J Biol Chem 2004 Sep 17;279(38):40174-84
GSM28230	GSE1642	GPL1343	10ug/mL nb109: DMSO, 6h_a	111	Diamine 109	Cell wall synthesis inhibition	5	#109	10ug/mL	DMSO			y	6	NA	#	H37Rv at an OD of 0.3 was treated for 6h with 10ug/mL of the diamine analog #109 (from 10mg/mL stock in DMSO). Control culture was treated with 50uL DMSO per 50mL culture.	Boshoff HI, Myers TG, Copp BR, McNeil MR et al. The transcriptional responses of Mycobacterium tuberculosis to inhibitors of metabolism: novel insights into drug mechanisms of action. J Biol Chem 2004 Sep 17;279(38):40174-84
GSM28205	GSE1642	GPL1396	10ug/mL nb109: DMSO, 6h_b	112	Diamine 109	Cell wall synthesis inhibition	5	#109	10ug/mL	DMSO			y	6	NA	GSM28205;GSM28207	H37Rv culture at OD 0.3 was treated for 6h with 10ug/mL #109 (from DMSO stock) or with equivalent amount of DMSO (50uL per 50mL culture) for 6h	Boshoff HI, Myers TG, Copp BR, McNeil MR et al. The transcriptional responses of Mycobacterium tuberculosis to inhibitors of metabolism: novel insights into drug mechanisms of action. J Biol Chem 2004 Sep 17;279(38):40174-84
GSM28207	GSE1642	GPL1396	10ug/mL nb109: DMSO, 6h_b	112	Diamine 109	Cell wall synthesis inhibition	5	#109	10ug/mL	DMSO			y	6	NA	GSM28205;GSM28207	H37Rv culture at OD 0.3 was treated for 6h with 10ug/mL #109 (from DMSO stock) or with equivalent amount of DMSO (50uL per 50mL culture) for 6h	Boshoff HI, Myers TG, Copp BR, McNeil MR et al. The transcriptional responses of Mycobacterium tuberculosis to inhibitors of metabolism: novel insights into drug mechanisms of action. J Biol Chem 2004 Sep 17;279(38):40174-84
GSM28208	GSE1642	GPL1396	1ug/mL nb241: DMSO, 6h	113	Diamine 241	Cell wall synthesis inhibition	5	#241	1ug/mL	DMSO			n	6	NA	GSM28208;GSM28209	H37Rv culture at OD 0.3 was treated for 6h with 1ug/mL #241 (from DMSO stock) or with equivalent amount of DMSO (50uL per 50mL culture) for 6h	Boshoff HI, Myers TG, Copp BR, McNeil MR et al. The transcriptional responses of Mycobacterium tuberculosis to inhibitors of metabolism: novel insights into drug mechanisms of action. J Biol Chem 2004 Sep 17;279(38):40174-84
GSM28209	GSE1642	GPL1396	1ug/mL nb241: DMSO, 6h	113	Diamine 241	Cell wall synthesis inhibition	5	#241	1ug/mL	DMSO			n	6	NA	GSM28208;GSM28209	H37Rv culture at OD 0.3 was treated for 6h with 1ug/mL #241 (from DMSO stock) or with equivalent amount of DMSO (50uL per 50mL culture) for 6h	Boshoff HI, Myers TG, Copp BR, McNeil MR et al. The transcriptional responses of Mycobacterium tuberculosis to inhibitors of metabolism: novel insights into drug mechanisms of action. J Biol Chem 2004 Sep 17;279(38):40174-84
GSM28233	GSE1642	GPL1343	10ug/mL nb241: DMSO, 6h_a	114	Diamine 241	Cell wall synthesis inhibition	5	#241	10ug/mL	DMSO			n	6	NA	#	H37Rv culture in 7H9-based medium was grown to an OD of 0.3. At this stage 50mL of culture was treated wither with 10ug/mL #241 (diamine analog made up to 10mg/mL in DMSO) or with equivalent amount of DMSO	Boshoff HI, Myers TG, Copp BR, McNeil MR et al. The transcriptional responses of Mycobacterium tuberculosis to inhibitors of metabolism: novel insights into drug mechanisms of action. J Biol Chem 2004 Sep 17;279(38):40174-84
GSM28210	GSE1642	GPL1396	10ug/mL nb241: DMSO, 6h_b	115	Diamine 241	Cell wall synthesis inhibition	5	#241	10ug/mL	DMSO			n	6	NA	#	H37Rv culture at OD 0.3 was treated for 6h with 10ug/mL #241 (from DMSO stock) or with equivalent amount of DMSO (50uL per 50mL culture) for 6h	Boshoff HI, Myers TG, Copp BR, McNeil MR et al. The transcriptional responses of Mycobacterium tuberculosis to inhibitors of metabolism: novel insights into drug mechanisms of action. J Biol Chem 2004 Sep 17;279(38):40174-84
GSM28211	GSE1642	GPL1396	1ug/mL nb59: DMSO, 6h	116	Diamine 59	Cell wall synthesis inhibition	5	#59	1ug/mL	DMSO			n	6	NA	GSM28211;GSM28212	H37Rv culture at OD 0.3 was treated for 6h with 1ug/mL #59 (from DMSO stock) or with equivalent amount of DMSO (50uL per 50mL culture) for 6h	Boshoff HI, Myers TG, Copp BR, McNeil MR et al. The transcriptional responses of Mycobacterium tuberculosis to inhibitors of metabolism: novel insights into drug mechanisms of action. J Biol Chem 2004 Sep 17;279(38):40174-84
GSM28212	GSE1642	GPL1396	1ug/mL nb59: DMSO, 6h	116	Diamine 59	Cell wall synthesis inhibition	5	#59	1ug/mL	DMSO			n	6	NA	GSM28211;GSM28212	H37Rv culture at OD 0.3 was treated for 6h with 1ug/mL #59 (from DMSO stock) or with equivalent amount of DMSO (50uL per 50mL culture) for 6h	Boshoff HI, Myers TG, Copp BR, McNeil MR et al. The transcriptional responses of Mycobacterium tuberculosis to inhibitors of metabolism: novel insights into drug mechanisms of action. J Biol Chem 2004 Sep 17;279(38):40174-84
GSM28231	GSE1642	GPL1343	10ug/mL nb59: DMSO, 6h_a	117	Diamine 59	Cell wall synthesis inhibition	5	#59	10ug/mL	DMSO			n	6	NA	#	H37Rv at an OD of 0.3 was treated for 6h with 10ug/mL of the diamine analog #59 (from 10mg/mL stock in DMSO). Control culture was treated with 50uL DMSO per 50mL culture.	Boshoff HI, Myers TG, Copp BR, McNeil MR et al. The transcriptional responses of Mycobacterium tuberculosis to inhibitors of metabolism: novel insights into drug mechanisms of action. J Biol Chem 2004 Sep 17;279(38):40174-84
GSM28213	GSE1642	GPL1396	10ug/mL nb59: DMSO, 6h_b	118	Diamine 59	Cell wall synthesis inhibition	5	#59	10ug/mL	DMSO			n	6	NA	GSM28231;GSM28214	H37Rv culture at OD 0.3 was treated for 6h with 10ug/mL #59 (from DMSO stock) or with equivalent amount of DMSO (50uL per 50mL culture) for 6h	Boshoff HI, Myers TG, Copp BR, McNeil MR et al. The transcriptional responses of Mycobacterium tuberculosis to inhibitors of metabolism: novel insights into drug mechanisms of action. J Biol Chem 2004 Sep 17;279(38):40174-84
GSM28214	GSE1642	GPL1396	10ug/mL nb59: DMSO, 6h_b	118	Diamine 59	Cell wall synthesis inhibition	5	#59	10ug/mL	DMSO			n	6	NA	GSM28231;GSM28214	H37Rv culture at OD 0.3 was treated for 6h with 10ug/mL #59 (from DMSO stock) or with equivalent amount of DMSO (50uL per 50mL culture) for 6h	Boshoff HI, Myers TG, Copp BR, McNeil MR et al. The transcriptional responses of Mycobacterium tuberculosis to inhibitors of metabolism: novel insights into drug mechanisms of action. J Biol Chem 2004 Sep 17;279(38):40174-84
GSM28228	GSE1642	GPL1343	100ug/mL Cephalexin: Ctrl, 6h		Cephalexin	Cell wall synthesis inhibition	5	Cephalexin	100ug/mL		100ug/mL		n	6	NA	#	H37Rv was treated for 6h with 100ug/mL cephalexin (from filter sterilized stock in water). Control culture was treated with nothing.	Boshoff HI, Myers TG, Copp BR, McNeil MR et al. The transcriptional responses of Mycobacterium tuberculosis to inhibitors of metabolism: novel insights into drug mechanisms of action. J Biol Chem 2004 Sep 17;279(38):40174-84
GSM28104	GSE1642	GPL1396	0.1mg/mL Triclosan: EtOH, 6h	119	TRC	Respiration inhibition (except conditions with NO)	6	Triclosan	0.1mg/mL	EtOh	0.1mg/mL		n	6	NA	GSM28104; GSM28105;GSM28069;GSM28070	H37Rv at OD 0.3 treated for 6h with 0.10mg/mL Triclosan (50mg/mL stock in EtOH). Reference RNA from same batch of cells treated with equivalent amount of EtOH (2uL/mL).	Boshoff HI, Myers TG, Copp BR, McNeil MR et al. The transcriptional responses of Mycobacterium tuberculosis to inhibitors of metabolism: novel insights into drug mechanisms of action. J Biol Chem 2004 Sep 17;279(38):40174-84
GSM28105	GSE1642	GPL1396	0.1mg/mL Triclosan: EtOH, 6h	119	TRC	Respiration inhibition (except conditions with NO)	6	Triclosan	0.1mg/mL	EtOh	0.1mg/mL		n	6	NA	GSM28104; GSM28105;GSM28069;GSM28070	H37Rv at OD 0.3 treated for 6h with 0.10mg/mL Triclosan (50mg/mL stock in EtOH). Reference RNA from same batch of cells treated with equivalent amount of EtOH (2uL/mL).	Boshoff HI, Myers TG, Copp BR, McNeil MR et al. The transcriptional responses of Mycobacterium tuberculosis to inhibitors of metabolism: novel insights into drug mechanisms of action. J Biol Chem 2004 Sep 17;279(38):40174-84
GSM28069	GSE1642	GPL1396	0.1mg/mL Triclosan: EtOH, 6h	119	TRC	Respiration inhibition (except conditions with NO)	6	Triclosan	0.1mg/mL	EtOh	0.1mg/mL		n	6	NA	GSM28104; GSM28105;GSM28069;GSM28070	H37Rv at OD 0.3 treated for 6h with 0.1mg/mL Triclosan (from 50mg/mL stock in EtOH). Reference RNA from same batch of cells treated with equivalent amount of EtOH.	Boshoff HI, Myers TG, Copp BR, McNeil MR et al. The transcriptional responses of Mycobacterium tuberculosis to inhibitors of metabolism: novel insights into drug mechanisms of action. J Biol Chem 2004 Sep 17;279(38):40174-84
GSM28070	GSE1642	GPL1396	0.1mg/mL Triclosan: EtOH, 6h	119	TRC	Respiration inhibition (except conditions with NO)	6	Triclosan	0.1mg/mL	EtOh	0.1mg/mL		n	6	NA	GSM28104; GSM28105;GSM28069;GSM28070	H37Rv at OD 0.3 treated for 6h with 0.1mg/mL Triclosan (from 50mg/mL stock in EtOH). Reference RNA from same batch of cells treated with equivalent amount of EtOH.	Boshoff HI, Myers TG, Copp BR, McNeil MR et al. The transcriptional responses of Mycobacterium tuberculosis to inhibitors of metabolism: novel insights into drug mechanisms of action. J Biol Chem 2004 Sep 17;279(38):40174-84
GSM28094	GSE1642	GPL1396	0.15mg/mL Triclosan: EtOH, 6h	120	TRC	Respiration inhibition (except conditions with NO)	6	Triclosan	0.15mg/mL	EtOh	0.15mg/mL		n	6	NA	GSM28094;GSM28095	H37Rv at OD 0.3 treated for 6h with 0.15mg/mL Triclosan (50mg/mL stock in EtOH). Reference RNA from same batch of cells treated with equivalent amount of EtOH (3uL/mL).	Boshoff HI, Myers TG, Copp BR, McNeil MR et al. The transcriptional responses of Mycobacterium tuberculosis to inhibitors of metabolism: novel insights into drug mechanisms of action. J Biol Chem 2004 Sep 17;279(38):40174-84
GSM28095	GSE1642	GPL1396	0.15mg/mL Triclosan: EtOH, 6h	120	TRC	Respiration inhibition (except conditions with NO)	6	Triclosan	0.15mg/mL	EtOh	0.15mg/mL		n	6	NA	GSM28094;GSM28095	H37Rv at OD 0.3 treated for 6h with 0.15mg/mL Triclosan (50mg/mL stock in EtOH). Reference RNA from same batch of cells treated with equivalent amount of EtOH (3uL/mL).	Boshoff HI, Myers TG, Copp BR, McNeil MR et al. The transcriptional responses of Mycobacterium tuberculosis to inhibitors of metabolism: novel insights into drug mechanisms of action. J Biol Chem 2004 Sep 17;279(38):40174-84
GSM28225	GSE1642	GPL1343	50ug/mL Triclosan: EtOH, 6h_a	121	TRC	Respiration inhibition (except conditions with NO)	6	Triclosan	50ug/mL	EtOh			n	6	NA	GSM28229;GSM28225	H37Rv at OD of 0.3 was treated for 6h with 50ug/mL Triclosan (from 50mg/mL stock in EtOH) whereas control culture was treated with equivalent amount of solvent.	Boshoff HI, Myers TG, Copp BR, McNeil MR et al. The transcriptional responses of Mycobacterium tuberculosis to inhibitors of metabolism: novel insights into drug mechanisms of action. J Biol Chem 2004 Sep 17;279(38):40174-84
GSM28229	GSE1642	GPL1343	50ug/mL Triclosan: EtOH, 6h_a	121	TRC	Respiration inhibition (except conditions with NO)	6	Triclosan	50ug/mL	EtOh			n	6	NA	GSM28229;GSM28225	H37Rv at an OD of 0.3 was treated for 6h with 50ug/mL Triclosan (from 50mg/mL stock in EtOH). Control culture was treated with equivalent amount of EtOH.	Boshoff HI, Myers TG, Copp BR, McNeil MR et al. The transcriptional responses of Mycobacterium tuberculosis to inhibitors of metabolism: novel insights into drug mechanisms of action. J Biol Chem 2004 Sep 17;279(38):40174-84
GSM28130	GSE1642	GPL1396	50ug/mL Triclosan: EtOH, 6h_b	122	TRC	Respiration inhibition (except conditions with NO)	6	Triclosan	50ug/mL	EtOh			n	6	NA	GSM28130;GSM28129	H37Rv at OD 0.3 treated for 6h with 0.05mg/mL Triclosan (50mg/mL stock in EtOH). Reference RNA from same batch of cells treated with equivalent amount of EtOH (1uL/mL).	Boshoff HI, Myers TG, Copp BR, McNeil MR et al. The transcriptional responses of Mycobacterium tuberculosis to inhibitors of metabolism: novel insights into drug mechanisms of action. J Biol Chem 2004 Sep 17;279(38):40174-84
GSM28129	GSE1642	GPL1396	50ug/mL Triclosan: EtOH, 6h_b	122	TRC	Respiration inhibition (except conditions with NO)	6	Triclosan	50ug/mL	EtOh			n	6	NA	GSM28130;GSM28129	H37Rv at OD 0.3 treated for 6h with 0.5mg/mL Triclosan (50mg/mL stock in EtOH). Reference RNA from same batch of cells treated with equivalent amount of EtOH (1uL/mL).	Boshoff HI, Myers TG, Copp BR, McNeil MR et al. The transcriptional responses of Mycobacterium tuberculosis to inhibitors of metabolism: novel insights into drug mechanisms of action. J Biol Chem 2004 Sep 17;279(38):40174-84
GSM28131	GSE1642	GPL1396	100ug/mL Triclosan: EtOH, 6h	123	TRC	Respiration inhibition (except conditions with NO)	6	Triclosan	100ug/mL	EtOh	100ug/mL		n	6	NA	GSM28131;GSM28132	H37Rv at OD 0.3 treated for 6h with 0.1mg/mL Triclosan (50mg/mL stock in EtOH). Reference RNA from same batch of cells treated with equivalent amount of EtOH (2uL/mL).	Boshoff HI, Myers TG, Copp BR, McNeil MR et al. The transcriptional responses of Mycobacterium tuberculosis to inhibitors of metabolism: novel insights into drug mechanisms of action. J Biol Chem 2004 Sep 17;279(38):40174-84
GSM28132	GSE1642	GPL1396	100ug/mL Triclosan: EtOH, 6h	123	TRC	Respiration inhibition (except conditions with NO)	6	Triclosan	100ug/mL	EtOh	100ug/mL		n	6	NA	GSM28131;GSM28132	H37Rv at OD 0.3 treated for 6h with 0.1mg/mL Triclosan (50mg/mL stock in EtOH). Reference RNA from same batch of cells treated with equivalent amount of EtOH (2uL/mL).	Boshoff HI, Myers TG, Copp BR, McNeil MR et al. The transcriptional responses of Mycobacterium tuberculosis to inhibitors of metabolism: novel insights into drug mechanisms of action. J Biol Chem 2004 Sep 17;279(38):40174-84
GSM28178	GSE1642	GPL1396	10ug/mL Triclosan: DMSO, 6h	124	TRC	Respiration inhibition (except conditions with NO)	6	Triclosan	10ug/mL	DMSO			n	6	NA	GSM28178;GSM28176;GSM28167;GSM28168	H37Rv at an OD650 of 0.3 was treated for 6h with 10ug/mL Triclosan (10ul of 50mg/mL stock added per 50mL Culture). Control culture was treated with equivalent amount of DMSO	Boshoff HI, Myers TG, Copp BR, McNeil MR et al. The transcriptional responses of Mycobacterium tuberculosis to inhibitors of metabolism: novel insights into drug mechanisms of action. J Biol Chem 2004 Sep 17;279(38):40174-84
GSM28176	GSE1642	GPL1396	10ug/mL Triclosan: DMSO, 6h	124	TRC	Respiration inhibition (except conditions with NO)	6	Triclosan	10ug/mL	DMSO			n	6	NA	GSM28178;GSM28176;GSM28167;GSM28168	H37Rv at an OD of 0.3 was treated for 6h with 10ug/mL Triclosan (10uL of 50mg/mL stock in EtOH added to 50mL culture + 100uL DMSO). Control culture was treated with equivalent amount of DMSO.	Boshoff HI, Myers TG, Copp BR, McNeil MR et al. The transcriptional responses of Mycobacterium tuberculosis to inhibitors of metabolism: novel insights into drug mechanisms of action. J Biol Chem 2004 Sep 17;279(38):40174-84
GSM28168	GSE1642	GPL1396	10ug/mL Triclosan: DMSO, 6h	124	TRC	Respiration inhibition (except conditions with NO)	6	Triclosan	10ug/mL	DMSO			n	6	NA	GSM28178;GSM28176;GSM28167;GSM28168	H37Rv was treated for 6h with 10ug/mL Triclosan (10uL of 50mg/mL stock in 50mL culture + 100uL DMSO). Control culture was treated with a similar amount of DMSO	Boshoff HI, Myers TG, Copp BR, McNeil MR et al. The transcriptional responses of Mycobacterium tuberculosis to inhibitors of metabolism: novel insights into drug mechanisms of action. J Biol Chem 2004 Sep 17;279(38):40174-84
GSM28167	GSE1642	GPL1396	10ug/mL Triclosan: DMSO, 6h	124	TRC	Respiration inhibition (except conditions with NO)	6	Triclosan	10ug/mL	DMSO			n	6	NA	GSM28178;GSM28176;GSM28167;GSM28168	H37Rv was treated for 6h with 10ug/mL Triclosan (10uL of 50mg/mL stock in 50mL culture + 100uL DMSO). Control culture was treated with a similar amount of DMSO. OD of culture was 0.3.	Boshoff HI, Myers TG, Copp BR, McNeil MR et al. The transcriptional responses of Mycobacterium tuberculosis to inhibitors of metabolism: novel insights into drug mechanisms of action. J Biol Chem 2004 Sep 17;279(38):40174-84
GSM28308	GSE1642	GPL1343	0.1mM GSNO/20ug/mL CPZ: DMSO, 6h	125	GSNO/CPZ	Respiration inhibition (except conditions with NO)	6	GSNO	0.1mM	CPZ	20ug/mL		n	6	NA	GSM28308; GSM28314	H37Rv was grown to an OD650 of 0.25. At this stage 40mL culture was treated with 0.1mM GSNO (stock in DMSO)and 20ug/mL CPZ (final conc) in a total added volume of 70uL DMSO whereas control culture was treated with equivalent amount of DMSO. Total treatment time was 6h.	Boshoff HI, Myers TG, Copp BR, McNeil MR et al. The transcriptional responses of Mycobacterium tuberculosis to inhibitors of metabolism: novel insights into drug mechanisms of action. J Biol Chem 2004 Sep 17;279(38):40174-84
GSM28314	GSE1642	GPL1343	0.1mM GSNO/20ug/mL CPZ: DMSO, 6h	125	GSNO/CPZ	Respiration inhibition (except conditions with NO)	6	GSNO	0.1mM	CPZ	20ug/mL		n	6	NA	GSM28308; GSM28314	H37Rv was grown to an OD650 of 0.25 in Dubos medium. At this stage 40mL culture was treated with 0.1mM GSNO and 20ug/mL CPZ (final conc) in a total added volume of 70uL DMSO whereas control culture was treated with equivalent amount of DMSO. Treatment time was 6h.	Boshoff HI, Myers TG, Copp BR, McNeil MR et al. The transcriptional responses of Mycobacterium tuberculosis to inhibitors of metabolism: novel insights into drug mechanisms of action. J Biol Chem 2004 Sep 17;279(38):40174-84
GSM28322	GSE1642	GPL1343	25ug/mL CPZ + 0.1mM GSNO: DMSO ctrl ,2h	126	GSNO/CPZ	Respiration inhibition (except conditions with NO)	6	CPZ GSNO	25ug/mL	DMSO			y	2	NA	GSM28354;GSM28344;GSM28322	H37Rv ATCC27294 was grown to an OD650 of 0.25. At this stage 50mL culture was treated with 50uL 25mg/mL CPZ in DMSO whereas control culture was treated with equivalent amount of DMSO. 2 hours after addition of CPZ, GSNO was added to 0.1mM (from stock in GSNO) whereas equivalent amount of DMSO was added to control culture.. RNA isolated after another 4h at 37C.	Boshoff HI, Myers TG, Copp BR, McNeil MR et al. The transcriptional responses of Mycobacterium tuberculosis to inhibitors of metabolism: novel insights into drug mechanisms of action. J Biol Chem 2004 Sep 17;279(38):40174-84
GSM28344	GSE1642	GPL1343	25ug/mL CPZ + 0.1mM GSNO: DMSO ctrl ,2h	126	GSNO/CPZ	Respiration inhibition (except conditions with NO)	6	CPZ GSNO	25ug/mL	DMSO			y	2	NA	GSM28354;GSM28344;GSM28322	H37Rv ATCC27294 was grown to an OD650 of 0.25. At this stage 50mL culture was treated with 50uL 25mg/mL CPZ in DMSO. 2h after addition of CPZ, GSNO was added to final conc of 0.1mM and RNA was isolated after another 4h at 37C. Reference RNA isolated from parallel culture treated similarly with equivalent amounts of DMSO.	Boshoff HI, Myers TG, Copp BR, McNeil MR et al. The transcriptional responses of Mycobacterium tuberculosis to inhibitors of metabolism: novel insights into drug mechanisms of action. J Biol Chem 2004 Sep 17;279(38):40174-84
GSM28354	GSE1642	GPL1343	25ug/mL CPZ + 0.1mM GSNO: DMSO ctrl ,2h	126	GSNO/CPZ	Respiration inhibition (except conditions with NO)	6	CPZ GSNO	25ug/mL	DMSO			y	2	NA	GSM28354;GSM28344;GSM28322	H37Rv ATCC27294 was grown to an OD650 of 0.25. At this stage 50mL culture was treated with 50uL 25mg/mL CPZ in DMSO. 2h after addition of CPZ, GSNO was added to final conc of 0.1mM and RNA was isolated after another 4h at 37C. Reference RNA isolated from parallel culture treated similarly with equivalent amounts of DMSO.	Boshoff HI, Myers TG, Copp BR, McNeil MR et al. The transcriptional responses of Mycobacterium tuberculosis to inhibitors of metabolism: novel insights into drug mechanisms of action. J Biol Chem 2004 Sep 17;279(38):40174-84
GSM28336	GSE1642	GPL1343	25ug/mL CPZ + 0.1mM GSNO: DMSO ctrl ,2.5h	127	GSNO/CPZ	Respiration inhibition (except conditions with NO)	6	CPZ GSNO	25ug/mL	DMSO			y	2.5	25ug/mL CPZ + 0.1mM GSNO: DMSO ctrl ,2h		H37Rv ATCC27294 was grown to an OD650 of 0.28. At this stage 50mL culture was treated with 50uL 25mg/mL CPZ in DMSO. After 3.5h 0.1mM (final) GSNO was added and RNA isolated after another 3h. Control culture was treated similarly with equivalent amounts of DMSO.	Boshoff HI, Myers TG, Copp BR, McNeil MR et al. The transcriptional responses of Mycobacterium tuberculosis to inhibitors of metabolism: novel insights into drug mechanisms of action. J Biol Chem 2004 Sep 17;279(38):40174-84
GSM28340	GSE1642	GPL1343	25ug/mL CPZ + 0.1mM GSNO: DMSO ctrl ,3h	128	GSNO/CPZ	Respiration inhibition (except conditions with NO)	6	CPZ GSNO	25ug/mL	DMSO			y	3	25ug/mL CPZ + 0.1mM GSNO: DMSO ctrl ,2.5h	GSM28340;GSM28336	H37Rv ATCC27294 was grown to an OD650 of 0.25. At this stage 50mL culture was treated with 50uL 25mg/mL CPZ in DMSO. 3h after addition of CPZ, GSNO was added to final conc of 0.1mM and RNA was isolated after another 3h at 37C. Reference RNA from parallel culture treated similarly with equivalent amounts of DMSO.	Boshoff HI, Myers TG, Copp BR, McNeil MR et al. The transcriptional responses of Mycobacterium tuberculosis to inhibitors of metabolism: novel insights into drug mechanisms of action. J Biol Chem 2004 Sep 17;279(38):40174-84
GSM28326	GSE1642	GPL1343	25ug/mL CPZ + 0.1mM GSNO: DMSO ctrl ,3h	128	GSNO/CPZ	Respiration inhibition (except conditions with NO)	6	CPZ GSNO	25ug/mL	DMSO			y	3	25ug/mL CPZ + 0.1mM GSNO: DMSO ctrl ,2.5h	GSM28340;GSM28336	H37Rv ATCC27294 was grown to an OD650 of 0.25. At this stage 50mL culture was treated with 50uL 25mg/mL CPZ in DMSO whereas control culture was treated with equivalent amount of DMSO. 2.5 hours after CPZ addition, GSNO was added to 0.1mM (from stock in DMSO) whereas control culture was treated with equivalent amount of DMSO.	Boshoff HI, Myers TG, Copp BR, McNeil MR et al. The transcriptional responses of Mycobacterium tuberculosis to inhibitors of metabolism: novel insights into drug mechanisms of action. J Biol Chem 2004 Sep 17;279(38):40174-84
GSM28133	GSE1642	GPL1396	10ug/mL chlorpromazine: ctrl, 6h	129	CPZ	Respiration inhibition (except conditions with NO)	6	chlorpromazine	10ug/mL				n	6	NA	GSM28133;GSM28134	H37Rv at OD 0.3 treated for 6h with 10ug/mL Chlorpromazine. Reference RNA from same batch of untreated cells.	Boshoff HI, Myers TG, Copp BR, McNeil MR et al. The transcriptional responses of Mycobacterium tuberculosis to inhibitors of metabolism: novel insights into drug mechanisms of action. J Biol Chem 2004 Sep 17;279(38):40174-84
GSM28134	GSE1642	GPL1396	10ug/mL chlorpromazine: ctrl, 6h	129	CPZ	Respiration inhibition (except conditions with NO)	6	chlorpromazine	10ug/mL				n	6	NA	GSM28133;GSM28134	H37Rv at OD 0.3 treated for 6h with 10ug/mL Chlorpromazine. Reference RNA from same batch of untreated cells.	Boshoff HI, Myers TG, Copp BR, McNeil MR et al. The transcriptional responses of Mycobacterium tuberculosis to inhibitors of metabolism: novel insights into drug mechanisms of action. J Biol Chem 2004 Sep 17;279(38):40174-84
GSM28115	GSE1642	GPL1396	10ug/mL Chlorpromazine: EtOH, 6h	130	CPZ	Respiration inhibition (except conditions with NO)	6	chlorpromazine	10ug/mL	EtOh			n	6	NA	GSM28114;GSM28115	H37Rv at OD 0.3 treated for 6h with 10ug/mL chlorpromazine (10 mg/mL stock in EtOH). Reference RNA from same batch of cells treated with equivalent amount of EtOH	Boshoff HI, Myers TG, Copp BR, McNeil MR et al. The transcriptional responses of Mycobacterium tuberculosis to inhibitors of metabolism: novel insights into drug mechanisms of action. J Biol Chem 2004 Sep 17;279(38):40174-84
GSM28114	GSE1642	GPL1396	10ug/mL Chlorpromazine: EtOH	131	CPZ	Respiration inhibition (except conditions with NO)	6	chlorpromazine	10ug/mL	EtOh			n	6	NA	GSM28114;GSM28115	H37Rv at OD 0.3 treated for 6h with 10ug/mL chlorpromazine (10 mg/mL stock in EtOH). Reference RNA from same batch of cells treated with equivalent amount of EtOH	Boshoff HI, Myers TG, Copp BR, McNeil MR et al. The transcriptional responses of Mycobacterium tuberculosis to inhibitors of metabolism: novel insights into drug mechanisms of action. J Biol Chem 2004 Sep 17;279(38):40174-84
GSM28222	GSE1642	GPL1343	20ug/mL chlorpromazine: DMSO, 6h	132	CPZ	Respiration inhibition (except conditions with NO)	6	chlorpromazine	20ug/mL				n	6	NA	GSM28222;GSM28243	H37Rv at OD 0.3 was treated for 6h with 20ug/mL chlorpromazine (from 20mg/mL stock in DMSO) whereas control culture was treated with equivalent amount of DMSO.	Boshoff HI, Myers TG, Copp BR, McNeil MR et al. The transcriptional responses of Mycobacterium tuberculosis to inhibitors of metabolism: novel insights into drug mechanisms of action. J Biol Chem 2004 Sep 17;279(38):40174-84
GSM28243	GSE1642	GPL1343	20ug/mL chlorpromazine: DMSO, 6h	132	CPZ	Respiration inhibition (except conditions with NO)	6	chlorpromazine	20ug/mL				n	6	NA	GSM28222;GSM28243	H37Rv was grown in 7H9-based medium to an OD of 0.3 before treating 50mL culture with 20ug/mL chlorpromazine (from 20mg/mL stock) or equivalent amount of DMSO for 6h	Boshoff HI, Myers TG, Copp BR, McNeil MR et al. The transcriptional responses of Mycobacterium tuberculosis to inhibitors of metabolism: novel insights into drug mechanisms of action. J Biol Chem 2004 Sep 17;279(38):40174-84
GSM28305	GSE1642	GPL1343	20ug/mL CPZ: DMSO, 6h	133	CPZ	Respiration inhibition (except conditions with NO)	6	CPZ	20ug/mL				n	6	NA	GSM28316;GSM28305	H37Rv was grown to an OD650 of 0.25. At this stage 40mL culture was treated with 20ug/mL CPZ (final conc) in a total added volume of 70uL DMSO whereas control culture was treated with equivalent amount of DMSO. Total treatment time was 6h.	Boshoff HI, Myers TG, Copp BR, McNeil MR et al. The transcriptional responses of Mycobacterium tuberculosis to inhibitors of metabolism: novel insights into drug mechanisms of action. J Biol Chem 2004 Sep 17;279(38):40174-84
GSM28330	GSE1642	GPL1343	25ug/mL CPZ: DMSO, 6h	134	CPZ	Respiration inhibition (except conditions with NO)	6	CPZ	25ug/mL	DMSO			y	6	25ug/mL CPZ + 0.1mM GSNO: DMSO ctrl ,3h	GSM28347;GSM28334;GSM28330;GSM28320	H37Rv ATCC27294 was grown to an OD650 of 0.25. At this stage 50mL culture was treated with 50uL 25mg/mL CPZ in DMSO whereas control culture was treated with equivalent amount of DMSO. RNA was isolated after 6h.	Boshoff HI, Myers TG, Copp BR, McNeil MR et al. The transcriptional responses of Mycobacterium tuberculosis to inhibitors of metabolism: novel insights into drug mechanisms of action. J Biol Chem 2004 Sep 17;279(38):40174-84
GSM28334	GSE1642	GPL1343	25ug/mL CPZ: DMSO, 6h	134	CPZ	Respiration inhibition (except conditions with NO)	6	CPZ	25ug/mL	DMSO			y	6	25ug/mL CPZ + 0.1mM GSNO: DMSO ctrl ,3h	GSM28347;GSM28334;GSM28330;GSM28320	H37Rv ATCC27294 was grown to an OD650 of 0.28. At this stage 50mL culture was treated with 50uL 25mg/mL CPZ in DMSO whereas control culture was treated with equivalent amount of DMSO. RNA was isolated after 6h.	Boshoff HI, Myers TG, Copp BR, McNeil MR et al. The transcriptional responses of Mycobacterium tuberculosis to inhibitors of metabolism: novel insights into drug mechanisms of action. J Biol Chem 2004 Sep 17;279(38):40174-84
GSM28347	GSE1642	GPL1343	25ug/mL CPZ: DMSO, 6h	134	CPZ	Respiration inhibition (except conditions with NO)	6	CPZ	25ug/mL	DMSO			y	6	25ug/mL CPZ + 0.1mM GSNO: DMSO ctrl ,3h	GSM28347;GSM28334;GSM28330;GSM28320	H37Rv ATCC27294 was grown to an OD650 of 0.3. At this stage 50mL culture was treated with 50uL 25mg/mL CPZ in DMSO whereas control culture was treated with equivalent amount of DMSO. RNA was isolated after 6h.	Boshoff HI, Myers TG, Copp BR, McNeil MR et al. The transcriptional responses of Mycobacterium tuberculosis to inhibitors of metabolism: novel insights into drug mechanisms of action. J Biol Chem 2004 Sep 17;279(38):40174-84
GSM28320	GSE1642	GPL1343	25ug/mL CPZ: DMSO, 6h	134	CPZ	Respiration inhibition (except conditions with NO)	6	CPZ	25ug/mL	DMSO			y	6	25ug/mL CPZ + 0.1mM GSNO: DMSO ctrl ,3h	GSM28347;GSM28334;GSM28330;GSM28320	H37Rv ATCC27294 was grown to an OD650 of 0.25. At this stage 50mL culture was treated with 50uL 25mg/mL CPZ in DMSO whereas control culture was treated with equivalent amount of DMSO. RNA was isolated after 6h.	Boshoff HI, Myers TG, Copp BR, McNeil MR et al. The transcriptional responses of Mycobacterium tuberculosis to inhibitors of metabolism: novel insights into drug mechanisms of action. J Biol Chem 2004 Sep 17;279(38):40174-84
GSM28116	GSE1642	GPL1396	60ug/mL Chlorpromazine: EtOH, 6h	135	CPZ	Respiration inhibition (except conditions with NO)	6	Chlorpromazine	60ug/mL				n	6	NA	#	H37Rv at OD 0.3 treated for 6h with 60ug/mL chlorpromazine (stock in EtOH). Reference RNA from same batch of cells treated with equivalent amount of EtOH	Boshoff HI, Myers TG, Copp BR, McNeil MR et al. The transcriptional responses of Mycobacterium tuberculosis to inhibitors of metabolism: novel insights into drug mechanisms of action. J Biol Chem 2004 Sep 17;279(38):40174-84
GSM28309	GSE1642	GPL1343	0.1mM GSNO/10ug/mL menadione: DMSO, 6h	136	GSNO/menadione	Respiration inhibition (except conditions with NO)	6	GSNO	0.1mM	menadione	10ug/mL		n	6	NA	GSM28309; GSM28315	H37Rv was grown to an OD650 of 0.25. At this stage 40mL culture was treated with 0.1mM GSNO and 10ug/mLmenadione in a total added volume of 70uL DMSO whereas control culture was treated with equivalent amount of DMSO. RNA extraction after 6h.	Boshoff HI, Myers TG, Copp BR, McNeil MR et al. The transcriptional responses of Mycobacterium tuberculosis to inhibitors of metabolism: novel insights into drug mechanisms of action. J Biol Chem 2004 Sep 17;279(38):40174-84
GSM28315	GSE1642	GPL1343	0.1mM GSNO/10ug/mL menadione: DMSO, 6h	136	GSNO/menadione	Respiration inhibition (except conditions with NO)	6	GSNO	0.1mM	menadione	10ug/mL		n	6	NA	GSM28309; GSM28315	H37Rv was grown to an OD650 of 0.25 in Dubos medium. At this stage 40mL culture was treated with 0.1mM GSNO and 10ug/mLmenadione in a total added volume of 70uL DMSO whereas control culture was treated with equivalent amount of DMSO. Total treatment time was 6h.	Boshoff HI, Myers TG, Copp BR, McNeil MR et al. The transcriptional responses of Mycobacterium tuberculosis to inhibitors of metabolism: novel insights into drug mechanisms of action. J Biol Chem 2004 Sep 17;279(38):40174-84
GSM28337	GSE1642	GPL1343	6ug/mL Menadione + 0.1mM GSNO: DMSO	137	GSNO/menadione	Respiration inhibition (except conditions with NO)	6	Menadione GSNO	6ug/mL	DMSO			n	6	NA	#	H37Rv ATCC27294 was grown to an OD650 of 0.28. At this stage 50mL culture was treated with 50uL 6mg/mL menadione in DMSO. After 3.5h 0.1mM (final) GSNO was added and RNA isolated after another 3h. Control culture was treated similarly with equivalent amounts of DMSO.	Boshoff HI, Myers TG, Copp BR, McNeil MR et al. The transcriptional responses of Mycobacterium tuberculosis to inhibitors of metabolism: novel insights into drug mechanisms of action. J Biol Chem 2004 Sep 17;279(38):40174-84
GSM28345	GSE1642	GPL1343	10ug/mL menadione + 0.1mM GSNO: DMSO (2h)	138	GSNO/menadione	Respiration inhibition (except conditions with NO)	6	GSNO/menadione	10ug/mL	DMSO			y	2	NA	GSM28355;GSM28345	H37Rv ATCC27294 was grown to an OD650 of 0.25. At this stage 50mL culture was treated with 50uL 10mg/mL menadione in DMSO. 2h after addition of menadione, GSNO was added to final conc of 0.1mM and RNA after another 4h at 37C. Reference RNA isolated from parallel culture treated similarly with equivalent amounts of DMSO.	Boshoff HI, Myers TG, Copp BR, McNeil MR et al. The transcriptional responses of Mycobacterium tuberculosis to inhibitors of metabolism: novel insights into drug mechanisms of action. J Biol Chem 2004 Sep 17;279(38):40174-84
GSM28355	GSE1642	GPL1343	10ug/mL menadione + 0.1mM GSNO: DMSO (2h)	138	GSNO/menadione	Respiration inhibition (except conditions with NO)	6	GSNO/menadione	10ug/mL	DMSO			y	2	NA	GSM28355;GSM28345	H37Rv ATCC27294 was grown to an OD650 of 0.25. At this stage 50mL culture was treated with 50uL 10mg/mL menadione in DMSO. 2h after addition of menadione, GSNO was added to final conc of 0.1mM and RNA after another 4h at 37C. Reference RNA isolated from parallel culture treated similarly with equivalent amounts of DMSO.	Boshoff HI, Myers TG, Copp BR, McNeil MR et al. The transcriptional responses of Mycobacterium tuberculosis to inhibitors of metabolism: novel insights into drug mechanisms of action. J Biol Chem 2004 Sep 17;279(38):40174-84
GSM28335	GSE1642	GPL1343	6ug/mL Menadione: DMSO, 6h	139	Menadione	Respiration inhibition (except conditions with NO)	6	Menadione					n	6	NA	#	H37Rv ATCC27294 was grown to an OD650 of 0.28. At this stage 50mL culture was treated with 50uL 6mg/mL menadione in DMSO whereas control culture was treated with equivalent amount of DMSO. RNA was isolated after 6h.	Boshoff HI, Myers TG, Copp BR, McNeil MR et al. The transcriptional responses of Mycobacterium tuberculosis to inhibitors of metabolism: novel insights into drug mechanisms of action. J Biol Chem 2004 Sep 17;279(38):40174-84
GSM28351	GSE1642	GPL1343	10ug/mL menadione: DMSO, 6h	140	Menadione	Respiration inhibition (except conditions with NO)	6	menadione	10ug/mL	DMSO			n	6	NA	GSM28351;GSM28307	H37Rv ATCC27294 was grown to an OD650 of 0.3. At this stage 50mL culture was treated with 50uL 10mg/mL menadione in DMSO whereas control culture was treated with equivalent amount of DMSO. RNA was isolater after 6h treatment.	Boshoff HI, Myers TG, Copp BR, McNeil MR et al. The transcriptional responses of Mycobacterium tuberculosis to inhibitors of metabolism: novel insights into drug mechanisms of action. J Biol Chem 2004 Sep 17;279(38):40174-84
GSM28307	GSE1642	GPL1343	10ug/mL menadione: DMSO, 6h	140	Menadione	Respiration inhibition (except conditions with NO)	6	menadione	10ug/mL	DMSO			n	6	NA	GSM28351;GSM28307	H37Rv was grown to an OD650 of 0.25. At this stage 40mL culture was treated with 10ug/mL menadione in a total added volume of 70uL DMSO whereas control culture was treated with equivalent amount of DMSO. Treatment time was 6h.	Boshoff HI, Myers TG, Copp BR, McNeil MR et al. The transcriptional responses of Mycobacterium tuberculosis to inhibitors of metabolism: novel insights into drug mechanisms of action. J Biol Chem 2004 Sep 17;279(38):40174-84
GSM28317	GSE1642	GPL1343	10ug/mL menadione (Dubos): DMSO, 6h	141	Menadione	Respiration inhibition (except conditions with NO)	6	menadione	10ug/mL	DMSO		Dubos	n	6	NA	#	H37Rv was grown to an OD650 of 0.25 in Dubos medium. At this stage 40mL culture was treated with 10ug/mL menadione in a total added volume of 70uL DMSO whereas control culture was treated with equivalent amount of DMSO. Total treatment time was 6h.	Boshoff HI, Myers TG, Copp BR, McNeil MR et al. The transcriptional responses of Mycobacterium tuberculosis to inhibitors of metabolism: novel insights into drug mechanisms of action. J Biol Chem 2004 Sep 17;279(38):40174-84
GSM28260	GSE1642	GPL1343	5ug/mL KCN: DMSO, 6h	142	KCN	Respiration inhibition (except conditions with NO)	6	KCN	5ug/mL	DMSO			n	6	NA	GSM28268;GSM28260	H37Rv was grown to an OD650 of 0.30. At this stage 25uL 10mg/mL KCN in water + 50uL DMSO was added to 50mL (the treated) culture, whereas 50uL DMSO was added to 50mL of control culture. RNA extracted after 6h	Boshoff HI, Myers TG, Copp BR, McNeil MR et al. The transcriptional responses of Mycobacterium tuberculosis to inhibitors of metabolism: novel insights into drug mechanisms of action. J Biol Chem 2004 Sep 17;279(38):40174-84
GSM28268	GSE1642	GPL1343	5ug/mL KCN: DMSO, 6h	142	KCN	Respiration inhibition (except conditions with NO)	6	KCN	5ug/mL	DMSO			n	6	NA	GSM28268;GSM28260	H37Rv was grown to an OD650 of 0.30 in normal 7H9-based medium. At this stage 50mL culture was treated with 25uL 10mg/mL KCN in water + 50uL DMSO whereas control culture was treated with 50uL DMSO. RNA isolated after 6h	Boshoff HI, Myers TG, Copp BR, McNeil MR et al. The transcriptional responses of Mycobacterium tuberculosis to inhibitors of metabolism: novel insights into drug mechanisms of action. J Biol Chem 2004 Sep 17;279(38):40174-84
GSM28256	GSE1642	GPL1343	20ug/mL KCN: DMSO, 6h	143	KCN	Respiration inhibition (except conditions with NO)	6	KCN	20ug/mL	DMSO			n	6	NA	#	H37Rv was grown to an OD of 0.3 in normal 7H9-based medium. 50mL of culture was treated with 50uL of 20mg/mL KCN (in water) + 50uL DMSO whereas control culture was treated with 50uL DMSO. RNA was extracted after 6h	Boshoff HI, Myers TG, Copp BR, McNeil MR et al. The transcriptional responses of Mycobacterium tuberculosis to inhibitors of metabolism: novel insights into drug mechanisms of action. J Biol Chem 2004 Sep 17;279(38):40174-84
GSM28285	GSE1642	GPL1343	0.1mM GSNO/5ug/mL KCN: DMSO, 6h	144	GSNO/KCN	Respiration inhibition (except conditions with NO)	6	GSNO	0.1mM	KCN	5ug/mL		n	6	NA	GSM28285; GSM28292	H37Rv was grown to an OD650 of 0.2 in 7H9-based medium without Tween (there was no clumping since Tween was only omitted at end) and then treated at 0.1mM GSNO (stock in DMSO) + 5ug/mL KCN (stock in water for 6h before RNA extraction	Boshoff HI, Myers TG, Copp BR, McNeil MR et al. The transcriptional responses of Mycobacterium tuberculosis to inhibitors of metabolism: novel insights into drug mechanisms of action. J Biol Chem 2004 Sep 17;279(38):40174-84
GSM28292	GSE1642	GPL1343	0.1mM GSNO/5ug/mL KCN: DMSO, 6h	144	GSNO/KCN	Respiration inhibition (except conditions with NO)	6	GSNO	0.1mM	KCN	5ug/mL		n	6	NA	GSM28285; GSM28292	H37Rv was grown to an OD650 of 0.2 in normal 7H9-based medium (+Tween80) before treating with 0.1mM GSNO (stock in DMSO) +5ug/mL KCN or equivalent amount of DMSO.	Boshoff HI, Myers TG, Copp BR, McNeil MR et al. The transcriptional responses of Mycobacterium tuberculosis to inhibitors of metabolism: novel insights into drug mechanisms of action. J Biol Chem 2004 Sep 17;279(38):40174-84
GSM28223	GSE1642	GPL1343	2.5mM Dinitrophenol: DMSO, 6h	145	DNP	Respiration inhibition (except conditions with NO)	6	Dinitrophenol	2.5mM	DMSO			n	6	NA	#	H37Rv at OD 0.3 was treated for 6h with 2.5mM dinitrophenol (from 2.5M stock in DMSO). Control culture was treated with DMSO (50uL/50mL culture)	Boshoff HI, Myers TG, Copp BR, McNeil MR et al. The transcriptional responses of Mycobacterium tuberculosis to inhibitors of metabolism: novel insights into drug mechanisms of action. J Biol Chem 2004 Sep 17;279(38):40174-84
GSM28261	GSE1642	GPL1343	0.5mM DNP: DMSO, 6h	146	DNP	Respiration inhibition (except conditions with NO)	6	DNP	0.5mM	DMSO	0.5mM		n	6	NA	#	H37Rv was grown to an OD650 of 0.30. At this stage 50uL 0.5M dinitrophenol in DMSO was added to 50mL (the treated) culture, whereas 50uL DMSO was added to 50mL of control culture. RNA extracted after 6h	Boshoff HI, Myers TG, Copp BR, McNeil MR et al. The transcriptional responses of Mycobacterium tuberculosis to inhibitors of metabolism: novel insights into drug mechanisms of action. J Biol Chem 2004 Sep 17;279(38):40174-84
GSM28270	GSE1642	GPL1343	10ug/mL Thioridazine: DMSO, 6h	147	TRZ	Respiration inhibition (except conditions with NO)	6	Thioridazine	10ug/mL	DMSO			n	6	NA	GSM28270;GSM28258	H37Rv was grown to an OD650 of 0.30. At this stage 50mL culture was treated with 50uL 10mg/mL TRZ/DMSO or 50uL DMSO for 6h before RNA isolation	Boshoff HI, Myers TG, Copp BR, McNeil MR et al. The transcriptional responses of Mycobacterium tuberculosis to inhibitors of metabolism: novel insights into drug mechanisms of action. J Biol Chem 2004 Sep 17;279(38):40174-84
GSM28258	GSE1642	GPL1343	10ug/mL Thioridazine: DMSO, 6h	147	TRZ	Respiration inhibition (except conditions with NO)	6	Thioridazine	10ug/mL	DMSO			n	6	NA	GSM28270;GSM28258	H37Rv was grown to an OD650 of 0.30. At this stage 50uL 10mg/mL Thioridazine in DMSO was added to 50mL (the treated) culture, whereas 50uL DMSO was added to 50mL of control culture. RNA extracted after 6h	Boshoff HI, Myers TG, Copp BR, McNeil MR et al. The transcriptional responses of Mycobacterium tuberculosis to inhibitors of metabolism: novel insights into drug mechanisms of action. J Biol Chem 2004 Sep 17;279(38):40174-84
GSM28274	GSE1642	GPL1343	25ug/mL Thioridazine: DMSO, 6h	148	TRZ	Respiration inhibition (except conditions with NO)	6	Thioridazine	25ug/mL	DMSO			n	6	NA	#	H37Rv was grown to an OD of 0.30 in normal 7H9-based medium. At this stage 50mL culture was treated with 50uL 25mg/mL thioridazine in DMSO or 50uL DMSO alone. RNA was isolated after 6h	Boshoff HI, Myers TG, Copp BR, McNeil MR et al. The transcriptional responses of Mycobacterium tuberculosis to inhibitors of metabolism: novel insights into drug mechanisms of action. J Biol Chem 2004 Sep 17;279(38):40174-84
GSM28224	GSE1642	GPL1343	50ug/mL Thioridazine: DMSO, 6h	149	TRZ	Respiration inhibition (except conditions with NO)	6	Thioridazine	50ug/mL	DMSO			n	6	NA	#	H37Rv at OD 0.3 was treated for 6h with 50ug/mL thioridazine (from 50mg/mL stock in DMSO) whereas control culture was treated with equivalent amount of DMSO.	Boshoff HI, Myers TG, Copp BR, McNeil MR et al. The transcriptional responses of Mycobacterium tuberculosis to inhibitors of metabolism: novel insights into drug mechanisms of action. J Biol Chem 2004 Sep 17;279(38):40174-84
GSM28324	GSE1642	GPL1343	0.4mM NaN3: DMSO, 6h	150	NaN3	Respiration inhibition (except conditions with NO)	6	NaN3	0.4mM	DMSO	0.4mM		n	6	NA	GSM28346;GSM28333;GSM28328;GSM28324	H37Rv ATCC27294 was grown to an OD650 of 0.25. At this stage 50mL culture was treated with 50uL 0.4M NaN3 + 50uL DMSO whereas control culture was treated with equivalent amount of DMSO. RNA was isolated after 6h.	Boshoff HI, Myers TG, Copp BR, McNeil MR et al. The transcriptional responses of Mycobacterium tuberculosis to inhibitors of metabolism: novel insights into drug mechanisms of action. J Biol Chem 2004 Sep 17;279(38):40174-84
GSM28333	GSE1642	GPL1343	0.4mM NaN3: DMSO, 6h	150	NaN3	Respiration inhibition (except conditions with NO)	6	NaN3	0.4mM	DMSO	0.4mM		n	6	NA	GSM28346;GSM28333;GSM28328;GSM28324	H37Rv ATCC27294 was grown to an OD650 of 0.25. At this stage 50mL culture was treated with 50uL 0.4M NaN3 + 50uL DMSO whereas control culture was treated with equivalent amount of DMSO. RNA was isolated after 6h.	Boshoff HI, Myers TG, Copp BR, McNeil MR et al. The transcriptional responses of Mycobacterium tuberculosis to inhibitors of metabolism: novel insights into drug mechanisms of action. J Biol Chem 2004 Sep 17;279(38):40174-84
GSM28346	GSE1642	GPL1343	0.4mM NaN3: DMSO, 6h	150	NaN3	Respiration inhibition (except conditions with NO)	6	NaN3	0.4mM	DMSO	0.4mM		n	6	NA	GSM28346;GSM28333;GSM28328;GSM28324	H37Rv ATCC27294 was grown to an OD650 of 0.25. At this stage 50mL culture was treated with 50uL 0.4M NaN3 + 50uL DMSO whereas control culture was treated with equivalent amount of DMSO. RNA was isolated after 6h.	Boshoff HI, Myers TG, Copp BR, McNeil MR et al. The transcriptional responses of Mycobacterium tuberculosis to inhibitors of metabolism: novel insights into drug mechanisms of action. J Biol Chem 2004 Sep 17;279(38):40174-84
GSM28328	GSE1642	GPL1343	0.4mM NaN3: DMSO, 6h	150	NaN3	Respiration inhibition (except conditions with NO)	6	NaN3	0.4mM	DMSO	0.4mM		n	6	NA	GSM28346;GSM28333;GSM28328;GSM28324	H37Rv ATCC27294 was grown to an OD650 of 0.25. At this stage 50mL culture was treated with 50uL 0.4M sodium azide + 50uL DMSO whereas control culture was treated with equivalent amount of DMSO. RNA was isolated after 6h.	Boshoff HI, Myers TG, Copp BR, McNeil MR et al. The transcriptional responses of Mycobacterium tuberculosis to inhibitors of metabolism: novel insights into drug mechanisms of action. J Biol Chem 2004 Sep 17;279(38):40174-84
GSM28338	GSE1642	GPL1343	2mM NaN3: DMSO, 6h	151	NaN3	Respiration inhibition (except conditions with NO)	6	NaN3	2mM	DMSO			n	6	NA	GSM28349;GSM28328	H37Rv ATCC27294 was grown to an OD650 of 0.28. At this stage 50mL culture was treated with 50uL 2M NaN3 + 50uL DMSO whereas control culture was treated with equivalent amount of DMSO. RNA was isolated after 6h.	Boshoff HI, Myers TG, Copp BR, McNeil MR et al. The transcriptional responses of Mycobacterium tuberculosis to inhibitors of metabolism: novel insights into drug mechanisms of action. J Biol Chem 2004 Sep 17;279(38):40174-84
GSM28349	GSE1642	GPL1343	2mM NaN3: DMSO, 6h	151	NaN3	Respiration inhibition (except conditions with NO)	6	NaN3	2mM	DMSO			n	6	NA	GSM28349;GSM28328	H37Rv ATCC27294 was grown to an OD650 of 0.3. At this stage 50mL culture was treated with 50uL 2M NaN3 + 50uL DMSO whereas control culture was treated with equivalent amount of DMSO. RNA was isolated after 6h.	Boshoff HI, Myers TG, Copp BR, McNeil MR et al. The transcriptional responses of Mycobacterium tuberculosis to inhibitors of metabolism: novel insights into drug mechanisms of action. J Biol Chem 2004 Sep 17;279(38):40174-84
GSM28312	GSE1642	GPL1343	0.5uM Valinomycin: DMSO, 6h	152	Valinomycin/KCI	Respiration inhibition (except conditions with NO)	6	Valinomycin	0.5uM	DMSO	0.5uM		n	6	NA	#	H37Rv was grown to an OD650 of 0.25. At this stage 40mL culture was treated with 0.5uM Valinomycin (final conc) in a total added volume of 40uL DMSO whereas control culture was treated with equivalent amount of DMSO. RNA extraction after 6h.	Boshoff HI, Myers TG, Copp BR, McNeil MR et al. The transcriptional responses of Mycobacterium tuberculosis to inhibitors of metabolism: novel insights into drug mechanisms of action. J Biol Chem 2004 Sep 17;279(38):40174-84
GSM28313	GSE1642	GPL1343	0.5uM Valinomycin/ 70mM KCl: DMSO, 6h	152	Valinomycin/KCI	Respiration inhibition (except conditions with NO)	6	Valinomycin/KCI	0.5uM	DMSO	0.5uM		n	6	NA	#	H37Rv was grown to an OD650 of 0.25. At this stage 40mL culture was treated with 0.5uM Valinomycin + 70mM KCl (final conc) in a total added volume of 40uL DMSO whereas control culture was treated with equivalent amount of DMSO. Treatment time was 6h.	Boshoff HI, Myers TG, Copp BR, McNeil MR et al. The transcriptional responses of Mycobacterium tuberculosis to inhibitors of metabolism: novel insights into drug mechanisms of action. J Biol Chem 2004 Sep 17;279(38):40174-84
GSM28262	GSE1642	GPL1343	20uM DCCD: DMSO, 6h	153	DCCD	Respiration inhibition (except conditions with NO)	6	DCCD	20uM	DMSO			n	6	NA	GSM28267;GSM28262	H37Rv was grown to an OD650 of 0.30. At this stage 25uL 40mM dicyclohexylcarboxydiimide in DMSO + 25uL DMSO was added to 50mL (the treated) culture, whereas 50uL DMSO was added to 50mL of control culture. RNA isolation after 6h.	Boshoff HI, Myers TG, Copp BR, McNeil MR et al. The transcriptional responses of Mycobacterium tuberculosis to inhibitors of metabolism: novel insights into drug mechanisms of action. J Biol Chem 2004 Sep 17;279(38):40174-84
GSM28267	GSE1642	GPL1343	20uM DCCD: DMSO, 6h	153	DCCD	Respiration inhibition (except conditions with NO)	6	DCCD	20uM	DMSO			n	6	NA	GSM28267;GSM28262	H37Rv was grown to an OD650 of 0.30 in normal 7H9-based medium. At this stage 50mL culture was treated with 25uL 40mM DCCD in DMSO + 25uL DMSO whereas control culture was treated with 50uL DMSO. RNA isolated after 6h	Boshoff HI, Myers TG, Copp BR, McNeil MR et al. The transcriptional responses of Mycobacterium tuberculosis to inhibitors of metabolism: novel insights into drug mechanisms of action. J Biol Chem 2004 Sep 17;279(38):40174-84
GSM28220	GSE1642	GPL1343	10ug/mL clofazimine: DMSO, 6h	154	Clofazimine	Respiration inhibition (except conditions with NO)	6	clofazimine	10ug/mL	DMSO			n	6	NA	#	H37Rv at OD 0.3 was treated for 6h with 10ug/mL clofazimine (from 10mg/mL stock in DMSO) whereas control culture was treated with equivalent amount of DMSO	Boshoff HI, Myers TG, Copp BR, McNeil MR et al. The transcriptional responses of Mycobacterium tuberculosis to inhibitors of metabolism: novel insights into drug mechanisms of action. J Biol Chem 2004 Sep 17;279(38):40174-84
GSM28117	GSE1642	GPL1396	10ug/mL Clotrimazole: EtOH, 6h	155	Clotrimazole	Respiration inhibition (except conditions with NO)	6	Clotrimazole	10ug/mL	EtOh			n	6	NA	GSM28118;GSM28117	H37Rv at OD 0.3 treated for 6h with 10ug/mL clotrimazole (10 mg/mL stock in EtOH). Reference RNA from same batch of cells treated with equivalent amount of EtOH	Boshoff HI, Myers TG, Copp BR, McNeil MR et al. The transcriptional responses of Mycobacterium tuberculosis to inhibitors of metabolism: novel insights into drug mechanisms of action. J Biol Chem 2004 Sep 17;279(38):40174-84
GSM28118	GSE1642	GPL1396	10ug/mL Clotrimazole: EtOH, 6h	155	Clotrimazole	Respiration inhibition (except conditions with NO)	6	Clotrimazole	10ug/mL	EtOh			n	6	NA	GSM28118;GSM28117	H37Rv at OD 0.3 treated for 6h with 10ug/mL clotrimazole (10 mg/mL stock in EtOH). Reference RNA from same batch of cells treated with equivalent amount of EtOH	Boshoff HI, Myers TG, Copp BR, McNeil MR et al. The transcriptional responses of Mycobacterium tuberculosis to inhibitors of metabolism: novel insights into drug mechanisms of action. J Biol Chem 2004 Sep 17;279(38):40174-84
GSM28241	GSE1642	GPL1343	24ug/mL clotrimazole: DMSO, 6h	156	Clotrimazole	Respiration inhibition (except conditions with NO)	6	clotrimazole	24ug/mL	DMSO			n	6	NA	GSM28221;GSM28241;GSM28242	H37Rv was grown in 7H9-based medium to an OD of 0.3 before treating 50mL culture with 24ug/mL clotrimazole (from 24mg/mL stock) or equivalent amount of DMSO.	Boshoff HI, Myers TG, Copp BR, McNeil MR et al. The transcriptional responses of Mycobacterium tuberculosis to inhibitors of metabolism: novel insights into drug mechanisms of action. J Biol Chem 2004 Sep 17;279(38):40174-84
GSM28221	GSE1642	GPL1343	24ug/mL clotrimazole: DMSO, 6h	156	Clotrimazole	Respiration inhibition (except conditions with NO)	6	clotrimazole	24ug/mL	DMSO			n	6	NA	GSM28221;GSM28241;GSM28242	H37Rv at OD 0.3 was treated for 6h with 24ug/mL clotrimazole from 24mg/mL stock in DMSO. Control culture was treated with equivalent amount of DMSO. Each culture volume was 50mL.	Boshoff HI, Myers TG, Copp BR, McNeil MR et al. The transcriptional responses of Mycobacterium tuberculosis to inhibitors of metabolism: novel insights into drug mechanisms of action. J Biol Chem 2004 Sep 17;279(38):40174-84
GSM28242	GSE1642	GPL1343	24ug/mL clotrimazole: DMSO, 6h	156	Clotrimazole	Respiration inhibition (except conditions with NO)	6	clotrimazole	24ug/mL	DMSO			n	6	NA	GSM28221;GSM28241;GSM28242	H37Rv was grown in 7H9-based medium to an OD of 0.3 before treating 50mL culture with 24ug/mL clotrimazole (from 24mg/mL stock) or equivalent amount of DMSO for 6h	Boshoff HI, Myers TG, Copp BR, McNeil MR et al. The transcriptional responses of Mycobacterium tuberculosis to inhibitors of metabolism: novel insights into drug mechanisms of action. J Biol Chem 2004 Sep 17;279(38):40174-84
GSM28119	GSE1642	GPL1396	10ug/mL Econazole: EtOH, 6h	157	Econazole	Respiration inhibition (except conditions with NO)	6	Econazole	10ug/mL	EtOh			n	6	NA	GSM28119;GSM28120	H37Rv at OD 0.3 treated for 6h with 10ug/mL Econazole (10 mg/mL stock in EtOH). Reference RNA from same batch of cells treated with equivalent amount of EtOH	Boshoff HI, Myers TG, Copp BR, McNeil MR et al. The transcriptional responses of Mycobacterium tuberculosis to inhibitors of metabolism: novel insights into drug mechanisms of action. J Biol Chem 2004 Sep 17;279(38):40174-84
GSM28120	GSE1642	GPL1396	10ug/mL Econazole: EtOH, 6h	157	Econazole	Respiration inhibition (except conditions with NO)	6	Econazole	10ug/mL	EtOh			n	6	NA	GSM28119;GSM28120	H37Rv at OD 0.3 treated for 6h with 10ug/mL Econazole (10 mg/mL stock in EtOH). Reference RNA from same batch of cells treated with equivalent amount of EtOH	Boshoff HI, Myers TG, Copp BR, McNeil MR et al. The transcriptional responses of Mycobacterium tuberculosis to inhibitors of metabolism: novel insights into drug mechanisms of action. J Biol Chem 2004 Sep 17;279(38):40174-84
GSM28235	GSE1642	GPL1343	24ug/mL Econazole: DMSO, 6h	158	Econazole	Respiration inhibition (except conditions with NO)	6	Econazole	24ug/mL	DMSO			n	6	NA	GSM28235;GSM28234	H37Rv culture at an OD of 0.3 was treated with 24ug/mL econazole (from 24mg/mL stock in DMSO) or with equivalent amount of DMSO for 6h	Boshoff HI, Myers TG, Copp BR, McNeil MR et al. The transcriptional responses of Mycobacterium tuberculosis to inhibitors of metabolism: novel insights into drug mechanisms of action. J Biol Chem 2004 Sep 17;279(38):40174-84
GSM28234	GSE1642	GPL1343	24ug/mL Econazole: DMSO, 6h	158	Econazole	Respiration inhibition (except conditions with NO)	6	Econazole	24ug/mL	DMSO			n	6	NA	GSM28235;GSM28234	H37Rv culture in 7H9-based medium was grown to an OD of 0.3. At this stage 50mL of culture was treated either with 24ug/mL Econazole (24mg/mL stock in DMSO) or with equivalent amount of DMSO for 6h	Boshoff HI, Myers TG, Copp BR, McNeil MR et al. The transcriptional responses of Mycobacterium tuberculosis to inhibitors of metabolism: novel insights into drug mechanisms of action. J Biol Chem 2004 Sep 17;279(38):40174-84
GSM28252	GSE1642	GPL1343	10uM CCCP: DMSO, 6h	159	CCCP	Respiration inhibition (except conditions with NO)	6	CCCP	10ug/mL	DMSO			n	6	NA	#	H37Rv was grown to an OD of 0.3 in normal 7H9-based medium. 50mL of culture was treated with 50uL of 10mM CCCP whereas control culture was treated with 50ul DMSO. RNA was extracted after 6h.	Boshoff HI, Myers TG, Copp BR, McNeil MR et al. The transcriptional responses of Mycobacterium tuberculosis to inhibitors of metabolism: novel insights into drug mechanisms of action. J Biol Chem 2004 Sep 17;279(38):40174-84
GSM28296	GSE1642	GPL1343	1uM Valinomycin: DMSO, 6h	160	Valinomycin	Respiration inhibition (except conditions with NO)	6	Valinomycin	1uM	DMSO			n	6	NA	GSM28304;GSM28302;GSM28296	H37Rv was grown to an OD650 of 0.22. At this stage 50mL culture was treated with for 6h 1uM Valinomycin (5uL from 10mM stock in DMSO) + 45uL DMSO whereas control culture was treated with equivalent amount of DMSO	Boshoff HI, Myers TG, Copp BR, McNeil MR et al. The transcriptional responses of Mycobacterium tuberculosis to inhibitors of metabolism: novel insights into drug mechanisms of action. J Biol Chem 2004 Sep 17;279(38):40174-84
GSM28304	GSE1642	GPL1343	1uM Valinomycin: DMSO, 6h	160	Valinomycin	Respiration inhibition (except conditions with NO)	6	Valinomycin	1uM	DMSO			n	6	NA	GSM28304;GSM28302;GSM28296	H37Rv was grown to an OD650 of 0.25. At this stage 50mL culture was treated with 1uM Valinomycin (stock in DMSO) whereas control culture was treated with an equivalent amount of DMSO. RNA extracted after 6h.	Boshoff HI, Myers TG, Copp BR, McNeil MR et al. The transcriptional responses of Mycobacterium tuberculosis to inhibitors of metabolism: novel insights into drug mechanisms of action. J Biol Chem 2004 Sep 17;279(38):40174-84
GSM28302	GSE1642	GPL1343	1uM Valinomycin: DMSO, 6h	160	Valinomycin	Respiration inhibition (except conditions with NO)	6	Valinomycin	1uM	DMSO			n	6	NA	GSM28304;GSM28302;GSM28296	H37Rv was grown to an OD650 of 0.25. At this stage 50mL culture was treated with 1uM Valinomycin (Stock in DMSO) whereas control culture was treated with an equivalent amount of DMSO. RNA extracted after 6h.	Boshoff HI, Myers TG, Copp BR, McNeil MR et al. The transcriptional responses of Mycobacterium tuberculosis to inhibitors of metabolism: novel insights into drug mechanisms of action. J Biol Chem 2004 Sep 17;279(38):40174-84
GSM28297	GSE1642	GPL1343	10uM Valinomycin: DMSO, 6h	161	Valinomycin	Respiration inhibition (except conditions with NO)	6	Valinomycin	10ug/mL	DMSO			n	6	NA	#	H37Rv was grown to an OD650 of 0.22. At this stage 50mL culture was treated with for 6h 10uM Valinomycin (from 10mM stock in DMSO) whereas control culture was treated with equivalent amount of DMSO	Boshoff HI, Myers TG, Copp BR, McNeil MR et al. The transcriptional responses of Mycobacterium tuberculosis to inhibitors of metabolism: novel insights into drug mechanisms of action. J Biol Chem 2004 Sep 17;279(38):40174-84
GSM28323	GSE1642	GPL1343	5ug/mL Clofazimine + 0.1mM GSNO: DMSO	162	Clofazimine	Respiration inhibition (except conditions with NO)	6	Clofazimine GSNO	5ug/mL	DMSO			n	6	NA	GSM28353;GSM28341;GSM28332;GSM28323	H37Rv ATCC27294 was grown to an OD650 of 0.25. At this stage 50mL culture was treated with 50uL 5mg/mL Clofazimine in DMSO + 0.1mM GSNO (final conc) whereas control culture was treated with equivalent amount of DMSO. RNA isolation after total of 6h treatment.	Boshoff HI, Myers TG, Copp BR, McNeil MR et al. The transcriptional responses of Mycobacterium tuberculosis to inhibitors of metabolism: novel insights into drug mechanisms of action. J Biol Chem 2004 Sep 17;279(38):40174-84
GSM28332	GSE1642	GPL1343	5ug/mL Clofazimine + 0.1mM GSNO: DMSO	162	Clofazimine	Respiration inhibition (except conditions with NO)	6	Clofazimine GSNO	5ug/mL	DMSO			n	6	NA	GSM28353;GSM28341;GSM28332;GSM28323	H37Rv ATCC27294 was grown to an OD650 of 0.25. At this stage 50mL culture was treated with 50uL 5mg/mL Clofazimine in DMSO. 2.5h after addition of CFZ, GSNO was added to final conc of 0.1mM and RNA was isolated after another 4h at 37C. Control culture for reference RNA was treated with equivalent amount of DMSO for 6.5h.	Boshoff HI, Myers TG, Copp BR, McNeil MR et al. The transcriptional responses of Mycobacterium tuberculosis to inhibitors of metabolism: novel insights into drug mechanisms of action. J Biol Chem 2004 Sep 17;279(38):40174-84
GSM28341	GSE1642	GPL1343	5ug/mL Clofazimine + 0.1mM GSNO: DMSO	162	Clofazimine	Respiration inhibition (except conditions with NO)	6	Clofazimine GSNO	5ug/mL	DMSO			n	6	NA	GSM28353;GSM28341;GSM28332;GSM28323	H37Rv ATCC27294 was grown to an OD650 of 0.25. At this stage 50mL culture was treated with 50uL 5mg/mL Clofazimine in DMSO. 3h after addition of CFZ, GSNO was added to final conc of 0.1mM and RNA was isolated after another 3h at 37C. Reference RNA from parallel culture treated similarly with equivalent amounts of DMSO.	Boshoff HI, Myers TG, Copp BR, McNeil MR et al. The transcriptional responses of Mycobacterium tuberculosis to inhibitors of metabolism: novel insights into drug mechanisms of action. J Biol Chem 2004 Sep 17;279(38):40174-84
GSM28353	GSE1642	GPL1343	5ug/mL Clofazimine + 0.1mM GSNO: DMSO	162	Clofazimine	Respiration inhibition (except conditions with NO)	6	Clofazimine GSNO	5ug/mL	DMSO			n	6	NA	GSM28353;GSM28341;GSM28332;GSM28323	H37Rv ATCC27294 was grown to an OD650 of 0.3. At this stage 50mL culture was treated with 50uL 5mg/mL Clofazimine in DMSO. 3h after CFZ addition, GSNO was added to 0.1mM and RNA isolated after another 3h at 37C. Reference RNA from parallel culture treated similarly with equivalent amounts of DMSO.	Boshoff HI, Myers TG, Copp BR, McNeil MR et al. The transcriptional responses of Mycobacterium tuberculosis to inhibitors of metabolism: novel insights into drug mechanisms of action. J Biol Chem 2004 Sep 17;279(38):40174-84
GSM28240	GSE1642	GPL1343	13ug/mL clofazimine: DMSO, 6h	163	Clofazimine	Respiration inhibition (except conditions with NO)	6	clofazimine	13ug/mL	DMSO			n	6	NA	GSM28239;GSM28240	H37Rv culture at an OD of 0.3 was treated for 6h with 13ug/mL clofazimine (from stock in DMSO) or with DMSO alone.	Boshoff HI, Myers TG, Copp BR, McNeil MR et al. The transcriptional responses of Mycobacterium tuberculosis to inhibitors of metabolism: novel insights into drug mechanisms of action. J Biol Chem 2004 Sep 17;279(38):40174-84
GSM28239	GSE1642	GPL1343	13ug/mL clofazimine: DMSO, 6h	163	Clofazimine	Respiration inhibition (except conditions with NO)	6	clofazimine	13ug/mL	DMSO			n	6	NA	GSM28239;GSM28240	H37Rv was grown to an OD of 0.3 in normal 7H9-based medium. At this stage 50mL culture was treated with 50uL of either 13mg/mL clofazimine in DMSO or DMSO alone. RNA was extracted after 6h	Boshoff HI, Myers TG, Copp BR, McNeil MR et al. The transcriptional responses of Mycobacterium tuberculosis to inhibitors of metabolism: novel insights into drug mechanisms of action. J Biol Chem 2004 Sep 17;279(38):40174-84
GSM28273	GSE1642	GPL1343	1mM DNP: DMSO, 6h	164	DNP	Respiration inhibition (except conditions with NO)	6	DNP	1mM	DMSO			n	6	NA	GSM28273;GSM28255	H37Rv was grown to an OD of 0.30 in normal 7H9-based medium. At this stage 50mL culture was treated with 50uL 1M dinitrophenol in DMSO or 50uL DMSO alone. RNA was isolated after 6h	Boshoff HI, Myers TG, Copp BR, McNeil MR et al. The transcriptional responses of Mycobacterium tuberculosis to inhibitors of metabolism: novel insights into drug mechanisms of action. J Biol Chem 2004 Sep 17;279(38):40174-84
GSM28255	GSE1642	GPL1343	1mM DNP: DMSO, 6h	164	DNP	Respiration inhibition (except conditions with NO)	6	DNP	1mM	DMSO			n	6	NA	GSM28273;GSM28255	H37Rv was grown to an OD of 0.3 in normal 7H9-based medium. 50mL of culture was treated with 50uL of 1M dinitrophenol in DMSO whereas control culture was treated with 50uL DMSO. RNA was extracted after 6h	Boshoff HI, Myers TG, Copp BR, McNeil MR et al. The transcriptional responses of Mycobacterium tuberculosis to inhibitors of metabolism: novel insights into drug mechanisms of action. J Biol Chem 2004 Sep 17;279(38):40174-84
GSM28348	GSE1642	GPL1343	1mM DTT: DMSO, 6h	165	DTT	Respiration inhibition (except conditions with NO)	6	DTT	1mM	DMSO			n	6	NA	#	H37Rv ATCC27294 was grown to an OD650 of 0.3. At this stage 50mL culture was treated with 50uL 1M DTT + 50uL DMSO whereas control culture was treated with equivalent amount of DMSO. RNA was isolated after 6h.	Boshoff HI, Myers TG, Copp BR, McNeil MR et al. The transcriptional responses of Mycobacterium tuberculosis to inhibitors of metabolism: novel insights into drug mechanisms of action. J Biol Chem 2004 Sep 17;279(38):40174-84
GSM28295	GSE1642	GPL1343	2mM DTT: DMSO, 6h	166	DTT	Respiration inhibition (except conditions with NO)	6	DTT	2mM	DMSO			n	6	NA	GSM28300;GSM28295	H37Rv was grown to an OD650 of 0.22. At this stage 50mL culture was treated with for 6h 2mM DTT (from 1M stock in water) + 50uL DMSO whereas control culture was treated with equivalent amount of DMSO	Boshoff HI, Myers TG, Copp BR, McNeil MR et al. The transcriptional responses of Mycobacterium tuberculosis to inhibitors of metabolism: novel insights into drug mechanisms of action. J Biol Chem 2004 Sep 17;279(38):40174-84
GSM28300	GSE1642	GPL1343	2mM DTT: DMSO, 6h	166	DTT	Respiration inhibition (except conditions with NO)	6	DTT	2mM	DMSO			n	6	NA	GSM28300;GSM28295	H37Rv was grown to an OD650 of 0.25. At this stage 50mL culture was treated with 2mM DTT + 50uL DMSO whereas control culture was treated with an equivalent amount of DMSO. RNA extracted after 6h	Boshoff HI, Myers TG, Copp BR, McNeil MR et al. The transcriptional responses of Mycobacterium tuberculosis to inhibitors of metabolism: novel insights into drug mechanisms of action. J Biol Chem 2004 Sep 17;279(38):40174-84
GSM28339	GSE1642	GPL1343	2mM ZnSO4: DMSO, 6h	167	ZnSO4	Respiration inhibition (except conditions with NO)	6	ZnSO4	2mM	DMSO			n	6	NA	#	H37Rv ATCC27294 was grown to an OD650 of 0.28. At this stage 50mL culture was treated with 50uL 2M ZnSO4 + 50uL DMSO whereas control culture was treated with equivalent amount of DMSO. RNA was isolated after 6h.	Boshoff HI, Myers TG, Copp BR, McNeil MR et al. The transcriptional responses of Mycobacterium tuberculosis to inhibitors of metabolism: novel insights into drug mechanisms of action. J Biol Chem 2004 Sep 17;279(38):40174-84
GSM28310	GSE1642	GPL1343	50uM CCCP: DMSO, 6h	168	CCCP	Respiration inhibition (except conditions with NO)	6	CCCP	50uM	DMSO			n	6	NA	GSM28310;GSM28263;GSM28266	H37Rv was grown to an OD650 of 0.25. At this stage 40mL culture was treated with 50uM CCCP (from 50mM stock in DMSO) whereas control culture was treated with equivalent amount of DMSO. RNA isolated after 6h.	Boshoff HI, Myers TG, Copp BR, McNeil MR et al. The transcriptional responses of Mycobacterium tuberculosis to inhibitors of metabolism: novel insights into drug mechanisms of action. J Biol Chem 2004 Sep 17;279(38):40174-84
GSM28263	GSE1642	GPL1343	50uM CCCP: DMSO, 6h	168	CCCP	Respiration inhibition (except conditions with NO)	6	CCCP	50uM	DMSO			n	6	NA	GSM28310;GSM28263;GSM28266	H37Rv was grown to an OD650 of 0.30. At this stage 50uL 50mM CCCP in DMSO was added to 50mL (the treated) culture, whereas 50uL DMSO was added to 50mL of control culture. RNA extracted after 6h	Boshoff HI, Myers TG, Copp BR, McNeil MR et al. The transcriptional responses of Mycobacterium tuberculosis to inhibitors of metabolism: novel insights into drug mechanisms of action. J Biol Chem 2004 Sep 17;279(38):40174-84
GSM28266	GSE1642	GPL1343	50uM CCCP: DMSO, 6h	168	CCCP	Respiration inhibition (except conditions with NO)	6	CCCP	50uM	DMSO			n	6	NA	GSM28310;GSM28263;GSM28266	H37Rv was grown to an OD650 of 0.30 in normal 7H9-based medium. At this stage 50mL culture was treated with 50uL 50m CCCP in DMSO whereas control culture was treated with 50uL DMSO. RNA was extracted after 6h	Boshoff HI, Myers TG, Copp BR, McNeil MR et al. The transcriptional responses of Mycobacterium tuberculosis to inhibitors of metabolism: novel insights into drug mechanisms of action. J Biol Chem 2004 Sep 17;279(38):40174-84
GSM28350	GSE1642	GPL1343	50uM Nigericin: DMSO, 6h	169	Nigericin	Respiration inhibition (except conditions with NO)	6	Nigericin	50uM	DMSO			n	6	NA	GSM28350;GSM28311;GSM28301	H37Rv ATCC27294 was grown to an OD650 of 0.3. At this stage 50mL culture was treated with 50uL 50mM Nigericin + 50uL DMSO whereas control culture was treated with equivalent amount of DMSO. RNA was isolated after 6h treatment.	Boshoff HI, Myers TG, Copp BR, McNeil MR et al. The transcriptional responses of Mycobacterium tuberculosis to inhibitors of metabolism: novel insights into drug mechanisms of action. J Biol Chem 2004 Sep 17;279(38):40174-84
GSM28311	GSE1642	GPL1343	50uM Nigericin: DMSO, 6h	169	Nigericin	Respiration inhibition (except conditions with NO)	6	Nigericin	50uM	DMSO			n	6	NA	GSM28350;GSM28311;GSM28301	H37Rv was grown to an OD650 of 0.25. At this stage 40mL culture was treated with 50uM Nigericin(final conc) in a total added volume of 40uL DMSO whereas control culture was treated with equivalent amount of DMSO.	Boshoff HI, Myers TG, Copp BR, McNeil MR et al. The transcriptional responses of Mycobacterium tuberculosis to inhibitors of metabolism: novel insights into drug mechanisms of action. J Biol Chem 2004 Sep 17;279(38):40174-84
GSM28301	GSE1642	GPL1343	50uM Nigericin: DMSO, 6h	169	Nigericin	Respiration inhibition (except conditions with NO)	6	Nigericin	50uM	DMSO			n	6	NA	GSM28350;GSM28311;GSM28301	H37Rv was grown to an OD650 of 0.25. At this stage 50mL culture was treated with 50uM Nigericin (50mM stock in DMSO) whereas control culture was treated with an equivalent amount of DMSO. RNA extracted after 6h.	Boshoff HI, Myers TG, Copp BR, McNeil MR et al. The transcriptional responses of Mycobacterium tuberculosis to inhibitors of metabolism: novel insights into drug mechanisms of action. J Biol Chem 2004 Sep 17;279(38):40174-84
GSM28343	GSE1642	GPL1343	0.2mM NaN3: DMSO		NaN3	Respiration inhibition (except conditions with NO)	6	NaN3	0.2mM	DMSO	0.2mg/mL		n	6	NA	#	H37Rv ATCC27294 was grown to an OD650 of 0.25. At this stage 50mL culture was treated with 50uL 0.2M NaN3 + 50uL DMSO whereas control culture was treated with equivalent amount of DMSO. RNA was isolated after 6h.	Boshoff HI, Myers TG, Copp BR, McNeil MR et al. The transcriptional responses of Mycobacterium tuberculosis to inhibitors of metabolism: novel insights into drug mechanisms of action. J Biol Chem 2004 Sep 17;279(38):40174-84
GSM28254	GSE1642	GPL1343	100uM DCCD: DMSO, 6h		DCCD	Respiration inhibition (except conditions with NO)	6	DCCD	100uM	DMSO	50uL		n	6	NA	#	H37Rv was grown to an OD of 0.3 in normal 7H9-based medium. 50mL of culture was treated with 50uL of 100mM dicyclohexyl-carboxydiimide (drug in DMSO, fresh) whereas control culture was treated with 50uL DMSO	Boshoff HI, Myers TG, Copp BR, McNeil MR et al. The transcriptional responses of Mycobacterium tuberculosis to inhibitors of metabolism: novel insights into drug mechanisms of action. J Biol Chem 2004 Sep 17;279(38):40174-84
GSM28327	GSE1642	GPL1343	10ug/mL menadione + 0.1mM GSNO: DMSO (2.5h)		GSNO/menadione	Respiration inhibition (except conditions with NO)	6	GSNO/menadione	10ug/mL	DMSO			y	2.5	10ug/mL menadione + 0.1mM GSNO: DMSO (2h)	#	H37Rv ATCC27294 was grown to an OD650 of 0.25. At this stage 50mL culture was treated with 50uL 10mg/mL menadione in DMSO whereas control culture was treated with equivalent amount of DMSO. 2.5 hours after menadione addition, GSNO was added to 0.1mM (from stock in DMSO) whereas control culture was treated with equivalent amount of DMSO.	Boshoff HI, Myers TG, Copp BR, McNeil MR et al. The transcriptional responses of Mycobacterium tuberculosis to inhibitors of metabolism: novel insights into drug mechanisms of action. J Biol Chem 2004 Sep 17;279(38):40174-84
GSM28316	GSE1642	GPL1343	20ug/mL CPZ: DMSO, 6h		CPZ	Respiration inhibition (except conditions with NO)	6	CPZ	20ug/mL				n	6	NA	GSM28316;GSM28305	H37Rv was grown to an OD650 of 0.25 in Dubos medium. At this stage 40mL culture was treated with 20ug/mL CPZ (final conc) in a total added volume of 70uL DMSO whereas control culture was treated with equivalent amount of DMSO. Total treatment time was 6h.	Boshoff HI, Myers TG, Copp BR, McNeil MR et al. The transcriptional responses of Mycobacterium tuberculosis to inhibitors of metabolism: novel insights into drug mechanisms of action. J Biol Chem 2004 Sep 17;279(38):40174-84
GSM28306	GSE1642	GPL1343	PBS/Tw/DMSO: 7H9, 6h	170	Starvation	Nutrient starvation	7	PBS/Tw/GSMO					n	6	NA	#	H37Rv was grown to an OD650 of 0.25. At this stage 40mL culture was harvested and resuspended in 40mL PBS/0.05% Tween 80/70uL DMSO (PBS contains Ca and Mg) whereas control culture was resuspended in 7H9-based medium. Treatment time was 6h.	Boshoff HI, Myers TG, Copp BR, McNeil MR et al. The transcriptional responses of Mycobacterium tuberculosis to inhibitors of metabolism: novel insights into drug mechanisms of action. J Biol Chem 2004 Sep 17;279(38):40174-84
GSM28356	GSE1642	GPL1343	PBS/Tween: 7H9	171	Starvation	Nutrient starvation	7	PBS/Tw					n	6	NA	#	H37Rv was grown in normal 7H9-based medium to an OD650 of 0.3. At this stage 50mL culture was harvested and resuspended in PBS (with Ca2+ and Mg2+) containing 0.05% Tween 80. RNA was isolated after 6h. Reference RNA isolated from original culture in the 7H9-based medium.	Boshoff HI, Myers TG, Copp BR, McNeil MR et al. The transcriptional responses of Mycobacterium tuberculosis to inhibitors of metabolism: novel insights into drug mechanisms of action. J Biol Chem 2004 Sep 17;279(38):40174-84
GSM28325	GSE1642	GPL1343	PBS/Tween80/DMSO: DMSO, 6h	172	Starvation	Nutrient starvation	7	PBS/Tw/GSMO					n	6	NA	#	H37Rv ATCC27294 was grown to an OD650 of 0.25. At this stage 50mL culture was harvested and then resuspended in 50mL PBS/Tween 80 (0.05%)(PBS contained Ca2+ and Mg2+) + 50uL DMSO. RNA was isolated after 6h. Reference RNA isolated from culture in normal 7H9-based medium (OD 0.25) treated with equivalent amount of DMSO.	Boshoff HI, Myers TG, Copp BR, McNeil MR et al. The transcriptional responses of Mycobacterium tuberculosis to inhibitors of metabolism: novel insights into drug mechanisms of action. J Biol Chem 2004 Sep 17;279(38):40174-84
GSM262661	GSE10391	GPL4388	SV.D03	173	Starvation_gse10391	Nutrient starvation	7			reduced Dubos		reduced Dubos	y	72	NA	GSM262661;GSM262662	Starvation for 3 days in reduced DUBOS medium (10%, pH7.0).Replicates 1 of 6, Grown in rolling bottle, Normal aeration	Deb C, Lee CM, Dubey VS, Daniel J et al. A novel in vitro multiple-stress dormancy model for Mycobacterium tuberculosis generates a lipid-loaded, drug-tolerant, dormant pathogen. PLoS One 2009 Jun 29;4(6):e6077.
GSM262662	GSE10391	GPL4388	SV.D03	173	Starvation_gse10391	Nutrient starvation	7			reduced Dubos		reduced Dubos	y	72	NA	GSM262661;GSM262662	Starvation for 3 days in reduced DUBOS medium (10%, pH7.0).Replicates 2 of 6, Grown in rolling bottle, Normal aeration	Deb C, Lee CM, Dubey VS, Daniel J et al. A novel in vitro multiple-stress dormancy model for Mycobacterium tuberculosis generates a lipid-loaded, drug-tolerant, dormant pathogen. PLoS One 2009 Jun 29;4(6):e6077.
GSM262663	GSE10391	GPL4388	SV.D09	174	Starvation_gse10391	Nutrient starvation	7			reduced Dubos		reduced Dubos	y	216	SV.D03	GSM262663;GSM262664	Starvation for 9 days in reduced DUBOS medium (10%, pH7.0).Replicates 3 of 6, Grown in rolling bottle, Normal aeration	Deb C, Lee CM, Dubey VS, Daniel J et al. A novel in vitro multiple-stress dormancy model for Mycobacterium tuberculosis generates a lipid-loaded, drug-tolerant, dormant pathogen. PLoS One 2009 Jun 29;4(6):e6077.
GSM262664	GSE10391	GPL4388	SV.D09	174	Starvation_gse10391	Nutrient starvation	7			reduced Dubos		reduced Dubos	y	216	SV.D03	GSM262663;GSM262664	Starvation for 9 days in reduced DUBOS medium (10%, pH7.0).Replicates 4 of 6, Grown in rolling bottle, Normal aeration	Deb C, Lee CM, Dubey VS, Daniel J et al. A novel in vitro multiple-stress dormancy model for Mycobacterium tuberculosis generates a lipid-loaded, drug-tolerant, dormant pathogen. PLoS One 2009 Jun 29;4(6):e6077.
GSM262665	GSE10391	GPL4388	SV.D18	175	Starvation_gse10391	Nutrient starvation	7			reduced Dubos		reduced Dubos	y	432	SV.D09	GSM262665;GSM262666	Starvation for 18 days in reduced DUBOS medium (10%, pH7.0).Replicates 5 of 6, Grown in rolling bottle, Normal aeration	Deb C, Lee CM, Dubey VS, Daniel J et al. A novel in vitro multiple-stress dormancy model for Mycobacterium tuberculosis generates a lipid-loaded, drug-tolerant, dormant pathogen. PLoS One 2009 Jun 29;4(6):e6077.
GSM262666	GSE10391	GPL4388	SV.D18	175	Starvation_gse10391	Nutrient starvation	7			reduced Dubos		reduced Dubos	y	432	SV.D09	GSM262665;GSM262666	Starvation for 18 days in reduced DUBOS medium (10%, pH7.0).Replicates 6 of 6, Grown in rolling bottle, Normal aeration	Deb C, Lee CM, Dubey VS, Daniel J et al. A novel in vitro multiple-stress dormancy model for Mycobacterium tuberculosis generates a lipid-loaded, drug-tolerant, dormant pathogen. PLoS One 2009 Jun 29;4(6):e6077.
GSM28171	GSE1642	GPL1396	WT t=0h: WT t=6h in TBST	176	Starvation	Nutrient starvation	7	starvation					n	6	NA	GSM28171;GSM28172	Comparison of basal transcriptional levels during log-phase growth relative to starvation conditions within the same strain. Test culture was at OD0.3 in 7H9-based medium and RNA isolated for t=0h time point. 50mL of same culture harvested and resuspended in 50mL TBS/0.05% Tween 80 for 6h before reference RNA isolation	Boshoff HI, Myers TG, Copp BR, McNeil MR et al. The transcriptional responses of Mycobacterium tuberculosis to inhibitors of metabolism: novel insights into drug mechanisms of action. J Biol Chem 2004 Sep 17;279(38):40174-84
GSM28172	GSE1642	GPL1396	WT t=0h: WT t=6h in TBST	176	Starvation	Nutrient starvation	7	starvation					n	6	NA	GSM28171; GSM28172	Comparison of basal transcriptional levels during log-phase growth relative to starvation conditions within the same strain. Test culture was at OD0.3 in 7H9-based medium and RNA isolated for t=0h time point. 50mL of same culture harvested and resuspended in 50mL TBS/0.05% Tween 80 for 6h before reference RNA isolation	Boshoff HI, Myers TG, Copp BR, McNeil MR et al. The transcriptional responses of Mycobacterium tuberculosis to inhibitors of metabolism: novel insights into drug mechanisms of action. J Biol Chem 2004 Sep 17;279(38):40174-84
GSM28169	GSE1642	GPL1396	WT t=6h in TBST: WT t=0h	177	Starvation	Nutrient starvation	7	starvation					n	6	NA	GSM28170; GSM28169	Comparison of basal transcriptional levels during log-phase growth relative to starvation conditions within the same strain. Reference culture was at OD0.3 in 7H9-based medium and RNA isolated for t=0h time point. 50mL of same culture harvested and resuspended in 50mL TBS/0.05% Tween 80 for 6h before RNA isolation	Boshoff HI, Myers TG, Copp BR, McNeil MR et al. The transcriptional responses of Mycobacterium tuberculosis to inhibitors of metabolism: novel insights into drug mechanisms of action. J Biol Chem 2004 Sep 17;279(38):40174-84
GSM28170	GSE1642	GPL1396	WT t=6h in TBST: WT t=0h	177	Starvation	Nutrient starvation	7	starvation					n	6	NA	GSM28170; GSM28169	Comparison of basal transcriptional levels during log-phase growth relative to starvation conditions within the same strain. Reference culture was at OD0.3 in 7H9-based medium and RNA isolated for t=0h time point. 50mL of same culture harvested and resuspended in 50mL TBS/0.05% Tween 80 for 6h before RNA isolation	Boshoff HI, Myers TG, Copp BR, McNeil MR et al. The transcriptional responses of Mycobacterium tuberculosis to inhibitors of metabolism: novel insights into drug mechanisms of action. J Biol Chem 2004 Sep 17;279(38):40174-84
GSM27855	GSE1642	GPL1396	0.1ug/mL Mtm:ctrl (0.33h)	178	Mitomycin	DNA damage	8	Mitomycin	0.1ug/mL				y	0.33	NA	#	H37Rv at OD 0.3 treated for 0.33h with 0.1 ug/mL Mitomycin C. Reference RNA from untreated culture	Boshoff HI, Myers TG, Copp BR, McNeil MR et al. The transcriptional responses of Mycobacterium tuberculosis to inhibitors of metabolism: novel insights into drug mechanisms of action. J Biol Chem 2004 Sep 17;279(38):40174-84
GSM27857	GSE1642	GPL1396	0.1ug/mL Mtm:ctrl (0.75h)	179	Mitomycin	DNA damage	8	Mitomycin	0.1ug/mL				y	0.75	0.1ug/mL Mtm:ctrl (0.33h)	#	H37Rv at OD 0.3 treated for 0.75h with 0.1 ug/mL Mitomycin C. Reference RNA from untreated culture	Boshoff HI, Myers TG, Copp BR, McNeil MR et al. The transcriptional responses of Mycobacterium tuberculosis to inhibitors of metabolism: novel insights into drug mechanisms of action. J Biol Chem 2004 Sep 17;279(38):40174-84
GSM28018	GSE1642	GPL1396	0.1ug/mL Mtm:ctrl (1.5h)	180	Mitomycin	DNA damage	8	Mitomycin	0.1ug/mL				y	1.5	0.1ug/mL Mtm:ctrl (0.75h)	#	H37Rv at OD 0.3 treated for 1.5h with 0.1 ug/mL Mitomycin C. Reference RNA from untreated culture	Boshoff HI, Myers TG, Copp BR, McNeil MR et al. The transcriptional responses of Mycobacterium tuberculosis to inhibitors of metabolism: novel insights into drug mechanisms of action. J Biol Chem 2004 Sep 17;279(38):40174-84
GSM27856	GSE1642	GPL1396	0.2ug/mL Mtm:ctrl (0.33h)		Mitomycin	DNA damage	8	Mitomycin	0.2ug/mL				y	0.33	NA	#	H37Rv at OD 0.3 treated for 0.33h with 0.2 ug/mL Mitomycin C. Reference RNA from untreated culture	Boshoff HI, Myers TG, Copp BR, McNeil MR et al. The transcriptional responses of Mycobacterium tuberculosis to inhibitors of metabolism: novel insights into drug mechanisms of action. J Biol Chem 2004 Sep 17;279(38):40174-84
GSM27858	GSE1642	GPL1396	0.2ug/mL Mtm:ctrl (0.75h)	181	Mitomycin	DNA damage	8	Mitomycin	0.2ug/mL				y	0.75	NA	#	H37Rv at OD 0.3 treated for 0.75h with 0.2 ug/mL Mitomycin C. Reference RNA from untreated culture	Boshoff HI, Myers TG, Copp BR, McNeil MR et al. The transcriptional responses of Mycobacterium tuberculosis to inhibitors of metabolism: novel insights into drug mechanisms of action. J Biol Chem 2004 Sep 17;279(38):40174-84
GSM27859	GSE1642	GPL1396	0.2ug/mL Mtm:ctrl (1.5h)	182	Mitomycin	DNA damage	8	Mitomycin	0.2ug/mL				y	1.5	0.2ug/mL Mtm:ctrl (0.75h)	#	H37Rv at OD 0.3 treated for 1.5h with 0.2 ug/mL Mitomycin C. Reference RNA from untreated culture	Boshoff HI, Myers TG, Copp BR, McNeil MR et al. The transcriptional responses of Mycobacterium tuberculosis to inhibitors of metabolism: novel insights into drug mechanisms of action. J Biol Chem 2004 Sep 17;279(38):40174-84
GSM27860	GSE1642	GPL1396	0.2ug/mL Mtm:ctrl (2h)	183	Mitomycin	DNA damage	8	Mitomycin	0.2ug/mL				y	2	0.2ug/mL Mtm:ctrl (1.5h)	GSM27860;GSM27861;GSM27862;GSM27863	H37Rv at OD 0.3 treated for 2h with 0.2 ug/mL Mitomycin C. Reference RNA from untreated culture	Boshoff HI, Myers TG, Copp BR, McNeil MR et al. The transcriptional responses of Mycobacterium tuberculosis to inhibitors of metabolism: novel insights into drug mechanisms of action. J Biol Chem 2004 Sep 17;279(38):40174-84
GSM27861	GSE1642	GPL1396	0.2ug/mL Mtm:ctrl (2h)	183	Mitomycin	DNA damage	8	Mitomycin	0.2ug/mL				y	2	0.2ug/mL Mtm:ctrl (1.5h)	GSM27860;GSM27861;GSM27862;GSM27863	H37Rv at OD 0.3 treated for 2h with 0.2 ug/mL Mitomycin C. Reference RNA from untreated culture	Boshoff HI, Myers TG, Copp BR, McNeil MR et al. The transcriptional responses of Mycobacterium tuberculosis to inhibitors of metabolism: novel insights into drug mechanisms of action. J Biol Chem 2004 Sep 17;279(38):40174-84
GSM27862	GSE1642	GPL1396	0.2ug/mL Mtm:ctrl (2h)	183	Mitomycin	DNA damage	8	Mitomycin	0.2ug/mL				y	2	0.2ug/mL Mtm:ctrl (1.5h)	GSM27860;GSM27861;GSM27862;GSM27863	H37Rv at OD 0.3 treated for 2h with 0.2 ug/mL Mitomycin C. Reference RNA from untreated culture	Boshoff HI, Myers TG, Copp BR, McNeil MR et al. The transcriptional responses of Mycobacterium tuberculosis to inhibitors of metabolism: novel insights into drug mechanisms of action. J Biol Chem 2004 Sep 17;279(38):40174-84
GSM27863	GSE1642	GPL1396	0.2ug/mL Mtm:ctrl (2h)	183	Mitomycin	DNA damage	8	Mitomycin	0.2ug/mL				y	2	0.2ug/mL Mtm:ctrl (1.5h)	GSM27860;GSM27861;GSM27862;GSM27863	H37Rv at OD 0.3 treated for 2h with 0.2 ug/mL Mitomycin C. Reference RNA from untreated culture	Boshoff HI, Myers TG, Copp BR, McNeil MR et al. The transcriptional responses of Mycobacterium tuberculosis to inhibitors of metabolism: novel insights into drug mechanisms of action. J Biol Chem 2004 Sep 17;279(38):40174-84
GSM27864	GSE1642	GPL1396	0.2ug/mL Mtm:ctrl (4h)	184	Mitomycin	DNA damage	8	Mitomycin	0.2ug/mL				y	4	0.2ug/mL Mtm:ctrl (2h)	GSM27864;GSM27865;GSM27866;GSM27867;GSM27868	H37Rv at OD 0.3 treated for 4h with 0.2 ug/mL Mitomycin C. Reference RNA from untreated culture	Boshoff HI, Myers TG, Copp BR, McNeil MR et al. The transcriptional responses of Mycobacterium tuberculosis to inhibitors of metabolism: novel insights into drug mechanisms of action. J Biol Chem 2004 Sep 17;279(38):40174-84
GSM27865	GSE1642	GPL1396	0.2ug/mL Mtm:ctrl (4h)	184	Mitomycin	DNA damage	8	Mitomycin	0.2ug/mL				y	4	0.2ug/mL Mtm:ctrl (2h)	GSM27864;GSM27865;GSM27866;GSM27867;GSM27868	H37Rv at OD 0.3 treated for 4h with 0.2 ug/mL Mitomycin C. Reference RNA from untreated culture	Boshoff HI, Myers TG, Copp BR, McNeil MR et al. The transcriptional responses of Mycobacterium tuberculosis to inhibitors of metabolism: novel insights into drug mechanisms of action. J Biol Chem 2004 Sep 17;279(38):40174-84
GSM27866	GSE1642	GPL1396	0.2ug/mL Mtm:ctrl (4h)	184	Mitomycin	DNA damage	8	Mitomycin	0.2ug/mL				y	4	0.2ug/mL Mtm:ctrl (2h)	GSM27864;GSM27865;GSM27866;GSM27867;GSM27868	H37Rv at OD 0.3 treated for 4h with 0.2 ug/mL Mitomycin C. Reference RNA from untreated culture	Boshoff HI, Myers TG, Copp BR, McNeil MR et al. The transcriptional responses of Mycobacterium tuberculosis to inhibitors of metabolism: novel insights into drug mechanisms of action. J Biol Chem 2004 Sep 17;279(38):40174-84
GSM27867	GSE1642	GPL1396	0.2ug/mL Mtm:ctrl (4h)	184	Mitomycin	DNA damage	8	Mitomycin	0.2ug/mL				y	4	0.2ug/mL Mtm:ctrl (2h)	GSM27864;GSM27865;GSM27866;GSM27867;GSM27868	H37Rv at OD 0.3 treated for 4h with 0.2 ug/mL Mitomycin C. Reference RNA from untreated culture	Boshoff HI, Myers TG, Copp BR, McNeil MR et al. The transcriptional responses of Mycobacterium tuberculosis to inhibitors of metabolism: novel insights into drug mechanisms of action. J Biol Chem 2004 Sep 17;279(38):40174-84
GSM27868	GSE1642	GPL1396	0.2ug/mL Mtm:ctrl (4h)	184	Mitomycin	DNA damage	8	Mitomycin	0.2ug/mL				y	4	0.2ug/mL Mtm:ctrl (4h)	GSM27864;GSM27865;GSM27866;GSM27867;GSM27868	H37Rv at OD 0.3 treated for 4h with 0.2 ug/mL Mitomycin C. Reference RNA from untreated culture	Boshoff HI, Myers TG, Copp BR, McNeil MR et al. The transcriptional responses of Mycobacterium tuberculosis to inhibitors of metabolism: novel insights into drug mechanisms of action. J Biol Chem 2004 Sep 17;279(38):40174-84
GSM27869	GSE1642	GPL1396	0.2ug/mL Mtm:ctrl (6h)	185	Mitomycin	DNA damage	8	Mitomycin	0.2ug/mL				y	6	0.2ug/mL Mtm:ctrl (4h)	#	H37Rv at OD 0.3 treated for 6h with 0.2 ug/mL Mitomycin C. Reference RNA from untreated culture	Boshoff HI, Myers TG, Copp BR, McNeil MR et al. The transcriptional responses of Mycobacterium tuberculosis to inhibitors of metabolism: novel insights into drug mechanisms of action. J Biol Chem 2004 Sep 17;279(38):40174-84
GSM28021	GSE1642	GPL1396	0.2ug/mL Mtm:ctrl (8h), H37Rv	186	Mitomycin	DNA damage	8	Mitomycin	0.2ug/mL				y	8	0.2ug/mL Mtm:ctrl (6h)	GSM28021;GSM28022	H37Rv at OD 0.3 treated for 8h with 0.2 ug/mL Mitomycin C. Reference RNA from untreated culture	Boshoff HI, Myers TG, Copp BR, McNeil MR et al. The transcriptional responses of Mycobacterium tuberculosis to inhibitors of metabolism: novel insights into drug mechanisms of action. J Biol Chem 2004 Sep 17;279(38):40174-84
GSM28022	GSE1642	GPL1396	0.2ug/mL Mtm:ctrl (8h), H37Rv	186	Mitomycin	DNA damage	8	Mitomycin	0.2ug/mL				y	8	0.2ug/mL Mtm:ctrl (6h)	GSM28021;GSM28022	H37Rv at OD 0.3 treated for 8h with 0.2 ug/mL Mitomycin C. Reference RNA from untreated culture	Boshoff HI, Myers TG, Copp BR, McNeil MR et al. The transcriptional responses of Mycobacterium tuberculosis to inhibitors of metabolism: novel insights into drug mechanisms of action. J Biol Chem 2004 Sep 17;279(38):40174-84
GSM28027	GSE1642	GPL1396	0.2ug/mL Mtm:ctrl (12h), H37Rv	187	Mitomycin	DNA damage	8	Mitomycin	0.2ug/mL				y	12	0.2ug/mL Mtm:ctrl (8h), H37Rv	#	H37Rv at OD 0.3 treated for 12h with 0.2 ug/mL Mitomycin C. Reference RNA from untreated culture	Boshoff HI, Myers TG, Copp BR, McNeil MR et al. The transcriptional responses of Mycobacterium tuberculosis to inhibitors of metabolism: novel insights into drug mechanisms of action. J Biol Chem 2004 Sep 17;279(38):40174-84
GSM28098	GSE1642	GPL1396	10ug/mL Levofloxacin: EtOH, 6h	188	Levofloxacin	DNA damage	8	Levofloxacin	10ug/mL	EtOh			n	6	NA	GSM28098;GSM28099	H37Rv at OD 0.3 treated for 6h with 10ug/mL levofloxacin (+1uL/mL EtOH). Reference RNA from same batch of cells treated with equivalent amount of EtOH	Boshoff HI, Myers TG, Copp BR, McNeil MR et al. The transcriptional responses of Mycobacterium tuberculosis to inhibitors of metabolism: novel insights into drug mechanisms of action. J Biol Chem 2004 Sep 17;279(38):40174-84
GSM28099	GSE1642	GPL1396	10ug/mL Levofloxacin: EtOH, 6h	188	Levofloxacin	DNA damage	8	Levofloxacin	10ug/mL	EtOh			n	6	NA	GSM28098;GSM28099	H37Rv at OD 0.3 treated for 6h with 10ug/mL levofloxacin (+1uL/mL EtOH). Reference RNA from same batch of cells treated with equivalent amount of EtOH	Boshoff HI, Myers TG, Copp BR, McNeil MR et al. The transcriptional responses of Mycobacterium tuberculosis to inhibitors of metabolism: novel insights into drug mechanisms of action. J Biol Chem 2004 Sep 17;279(38):40174-84
GSM28259	GSE1642	GPL1343	10ug/mL Novobiocin: DMSO, 6h	189	Novobiocin	DNA damage	8	Novobiocin	10ug/mL	DMSO			n	6	NA	GSM28275;GSM28269;GSM28259	H37Rv was grown to an OD650 of 0.30. At this stage 50uL 10mg/mL Novobiocin in DMSO was added to 50mL (the treated) culture, whereas 50uL DMSO was added to 50mL of control culture. RNA extracted after 6h	Boshoff HI, Myers TG, Copp BR, McNeil MR et al. The transcriptional responses of Mycobacterium tuberculosis to inhibitors of metabolism: novel insights into drug mechanisms of action. J Biol Chem 2004 Sep 17;279(38):40174-84
GSM28269	GSE1642	GPL1343	10ug/mL Novobiocin: DMSO, 6h	189	Novobiocin	DNA damage	8	Novobiocin	10ug/mL	DMSO			n	6	NA	GSM28275;GSM28269;GSM28259	H37Rv was grown to an OD650 of 0.30 in normal 7H9-based medium. At this stage 50mL culture was treated with 50uL 10mg/mL Novobiocin in DMSO whereas control culture was treated with 50uL DMSO. RNA was extracted after 6h	Boshoff HI, Myers TG, Copp BR, McNeil MR et al. The transcriptional responses of Mycobacterium tuberculosis to inhibitors of metabolism: novel insights into drug mechanisms of action. J Biol Chem 2004 Sep 17;279(38):40174-84
GSM28275	GSE1642	GPL1343	10ug/mL Novobiocin: DMSO, 6h	189	Novobiocin	DNA damage	8	Novobiocin	10ug/mL	DMSO			n	6	NA	GSM28275;GSM28269;GSM28259	H37Rv was grown to an OD of 0.30 in normal 7H9-based medium. At this stage 50mL culture was treated with 50uL 10mg/mL Novobiocin in DMSO or 50uL DMSO alone. RNA was isolated after 6h	Boshoff HI, Myers TG, Copp BR, McNeil MR et al. The transcriptional responses of Mycobacterium tuberculosis to inhibitors of metabolism: novel insights into drug mechanisms of action. J Biol Chem 2004 Sep 17;279(38):40174-84
GSM28080	GSE1642	GPL1396	5ug/mL Ofloxacin: EtOH, 6h	190	Ofloxacin	DNA damage	8	Ofloxacin	5ug/mL	EtOh			n	6	NA	GSM28079;GSM28080	H37Rv at OD 0.3 treated for 6h with 5ug/mL Ofloxacin (+1uL/mL EtOH). Reference RNA from same batch of cells treated with equivalent amount of EtOH	Boshoff HI, Myers TG, Copp BR, McNeil MR et al. The transcriptional responses of Mycobacterium tuberculosis to inhibitors of metabolism: novel insights into drug mechanisms of action. J Biol Chem 2004 Sep 17;279(38):40174-84
GSM28079	GSE1642	GPL1396	5ug/mL Ofloxacin: EtOH, 6h	190	Ofloxacin	DNA damage	8	Ofloxacin	5ug/mL	EtOh			n	6	NA	GSM28079;GSM28080	H37Rv at OD 0.3 treated for 6h with 5ug/mL Ofloxacin (+1uL/mL EtOH). Reference RNA from same batch of cells treated with equivalent amount of EtOH.	Boshoff HI, Myers TG, Copp BR, McNeil MR et al. The transcriptional responses of Mycobacterium tuberculosis to inhibitors of metabolism: novel insights into drug mechanisms of action. J Biol Chem 2004 Sep 17;279(38):40174-84
GSM28071	GSE1642	GPL1396	10ug/mL Ofloxacin: DMSO, 6h	191	Ofloxacin	DNA damage	8	Ofloxacin	10ug/mL	DMSO			n	6	NA	GSM28071;GSM28072	H37Rv (OD 0.3) treated for 6h with 10ug/mL Ofloxacin (stock in DMSO). Reference RNA from same batch lf cells treated with equivalent amount of DMSO	Boshoff HI, Myers TG, Copp BR, McNeil MR et al. The transcriptional responses of Mycobacterium tuberculosis to inhibitors of metabolism: novel insights into drug mechanisms of action. J Biol Chem 2004 Sep 17;279(38):40174-84
GSM28072	GSE1642	GPL1396	10ug/mL Ofloxacin: DMSO, 6h	191	Ofloxacin	DNA damage	8	Ofloxacin	10ug/mL	DMSO			n	6	NA	GSM28071;GSM28072	H37Rv (OD 0.3) treated for 6h with 10ug/mL Ofloxacin (stock in DMSO). Reference RNA from same batch lf cells treated with equivalent amount of DMSO	Boshoff HI, Myers TG, Copp BR, McNeil MR et al. The transcriptional responses of Mycobacterium tuberculosis to inhibitors of metabolism: novel insights into drug mechanisms of action. J Biol Chem 2004 Sep 17;279(38):40174-84
GSM28019	GSE1642	GPL1396	20mJ/cm2 UV: ctrl (6h)	192	UV irradiation	DNA damage	8		20mJ/cm2				y	6	NA	#	H37Rv at OD 0.3-0.4 harvested from 200mL, resuspended in 6mL medium, irradiated at 20mJ/cm2, resuspended in 200mL medium, returned to 37C and RNA isolated from 50mL at 6h. Reference RNA was from similarly treated but not irradiated cells.	Boshoff HI, Myers TG, Copp BR, McNeil MR et al. The transcriptional responses of Mycobacterium tuberculosis to inhibitors of metabolism: novel insights into drug mechanisms of action. J Biol Chem 2004 Sep 17;279(38):40174-84
GSM28024	GSE1642	GPL1396	20mJ/cm2 UV:ctrl (8h), H37Rv	193	UV irradiation	DNA damage	8		20mJ/cm2				y	8	20mJ/cm2 UV: ctrl (6h)	#	H37Rv at OD 0.3-0.4 harvested from 200mL, resuspended in 6mL medium, irradiated at 20mJ/cm2, resuspended in 200mL medium, returned to 37C and RNA isolated from 50mL at 8h. Reference RNA was from similarly treated but not irradiated cells.	Boshoff HI, Myers TG, Copp BR, McNeil MR et al. The transcriptional responses of Mycobacterium tuberculosis to inhibitors of metabolism: novel insights into drug mechanisms of action. J Biol Chem 2004 Sep 17;279(38):40174-84
GSM28029	GSE1642	GPL1396	20mJ/cm2 UV:ctrl (12h), H37Rv	194	UV irradiation	DNA damage	8		20mJ/cm2				y	12	20mJ/cm2 UV:ctrl (8h), H37Rv	#	H37Rv at OD 0.3-0.4 harvested from 200mL, resuspended in 6mL medium, irradiated at 60mJ/cm2, resuspended in 200mL medium, returned to 37C and RNA isolated from 50mL at 6h. Reference RNA was from similarly treated but not irradiated cells.	Boshoff HI, Myers TG, Copp BR, McNeil MR et al. The transcriptional responses of Mycobacterium tuberculosis to inhibitors of metabolism: novel insights into drug mechanisms of action. J Biol Chem 2004 Sep 17;279(38):40174-84
GSM27879	GSE1642	GPL1396	25mJ/cm2 UV:ctrl (2h)	195	UV irradiation	DNA damage	8		25mJ/cm2				y	2	NA	#	H37Rv at OD 0.3-0.4 harvested from 200mL, resuspended in 6mL medium, irradiated at 25mJ/cm2, resuspended in 200mL medium, returned to 37C and RNA isolated from 50mL at 2h. Reference RNA was from similarly treated but not irradiated cells.	Boshoff HI, Myers TG, Copp BR, McNeil MR et al. The transcriptional responses of Mycobacterium tuberculosis to inhibitors of metabolism: novel insights into drug mechanisms of action. J Biol Chem 2004 Sep 17;279(38):40174-84
GSM27881	GSE1642	GPL1396	25mJ/cm2 UV: ctrl (6h)	196	UV irradiation	DNA damage	8		25mJ/cm2				y	6	25mJ/cm2 UV:ctrl (2h)	#	H37Rv at OD 0.3-0.4 harvested from 200mL, resuspended in 6mL medium, irradiated at 25mJ/cm2, resuspended in 200mL medium, returned to 37C and RNA isolated from 50mL at 6h. Reference RNA was from similarly treated but not irradiated cells.	Boshoff HI, Myers TG, Copp BR, McNeil MR et al. The transcriptional responses of Mycobacterium tuberculosis to inhibitors of metabolism: novel insights into drug mechanisms of action. J Biol Chem 2004 Sep 17;279(38):40174-84
GSM28020	GSE1642	GPL1396	40mJ/cm2 UV:ctrl (6h)	196	UV irradiation	DNA damage	8		40mJ/cm2				y	6	NA	#	H37Rv at OD 0.3-0.4 harvested from 200mL, resuspended in 6mL medium, irradiated at 40mJ/cm2, resuspended in 200mL medium, returned to 37C and RNA isolated from 50mL at 6h. Reference RNA was from similarly treated but not irradiated cells.	Boshoff HI, Myers TG, Copp BR, McNeil MR et al. The transcriptional responses of Mycobacterium tuberculosis to inhibitors of metabolism: novel insights into drug mechanisms of action. J Biol Chem 2004 Sep 17;279(38):40174-84
GSM28025	GSE1642	GPL1396	40mJ/cm2 UV:ctrl (8h), H37Rv	197	UV irradiation	DNA damage	8		40mJ/cm2				y	8	40mJ/cm2 UV:ctrl (6h)	GSM28025;GSM28026	H37Rv at OD 0.3-0.4 harvested from 200mL, resuspended in 6mL medium, irradiated at 40mJ/cm2, resuspended in 200mL medium, returned to 37C and RNA isolated from 50mL at 8h. Reference RNA was from similarly treated but not irradiated cells.	Boshoff HI, Myers TG, Copp BR, McNeil MR et al. The transcriptional responses of Mycobacterium tuberculosis to inhibitors of metabolism: novel insights into drug mechanisms of action. J Biol Chem 2004 Sep 17;279(38):40174-84
GSM28026	GSE1642	GPL1396	40mJ/cm2 UV:ctrl (8h), H37Rv	198	UV irradiation	DNA damage	8		40mJ/cm2				y	8	40mJ/cm2 UV:ctrl (6h)	GSM28025;GSM28026	H37Rv at OD 0.3-0.4 harvested from 200mL, resuspended in 6mL medium, irradiated at 40mJ/cm2, resuspended in 200mL medium, returned to 37C and RNA isolated from 50mL at 8h. Reference RNA was from similarly treated but not irradiated cells.	Boshoff HI, Myers TG, Copp BR, McNeil MR et al. The transcriptional responses of Mycobacterium tuberculosis to inhibitors of metabolism: novel insights into drug mechanisms of action. J Biol Chem 2004 Sep 17;279(38):40174-84
GSM28030	GSE1642	GPL1396	40mJ/cm2 UV:ctrl (12h), H37Rv	199	UV irradiation	DNA damage	8		40mJ/cm2				y	12	40mJ/cm2 UV:ctrl (8h), H37Rv	#	H37Rv at OD 0.3-0.4 harvested from 200mL, resuspended in 6mL medium, irradiated at 40mJ/cm2, resuspended in 200mL medium, returned to 37C and RNA isolated from 50mL at 12h. Reference RNA was from similarly treated but not irradiated cells.	Boshoff HI, Myers TG, Copp BR, McNeil MR et al. The transcriptional responses of Mycobacterium tuberculosis to inhibitors of metabolism: novel insights into drug mechanisms of action. J Biol Chem 2004 Sep 17;279(38):40174-84
GSM27880	GSE1642	GPL1396	60mJ/cm2 UV:ctrl (2h)	200	UV irradiation	DNA damage	8		60mJ/cm2				y	2	NA	#	H37Rv at OD 0.3-0.4 harvested from 200mL, resuspended in 6mL medium, irradiated at 60mJ/cm2, resuspended in 200mL medium, returned to 37C and RNA isolated from 50mL at 2h. Reference RNA was from similarly treated but not irradiated cells.	Boshoff HI, Myers TG, Copp BR, McNeil MR et al. The transcriptional responses of Mycobacterium tuberculosis to inhibitors of metabolism: novel insights into drug mechanisms of action. J Biol Chem 2004 Sep 17;279(38):40174-84
GSM27882	GSE1642	GPL1396	60mJ/cm2 UV:ctrl (6h)	201	UV irradiation	DNA damage	8		60mJ/cm2				y	6	60mJ/cm2 UV:ctrl (2h)	#	H37Rv at OD 0.3-0.4 harvested from 200mL, resuspended in 6mL medium, irradiated at 60mJ/cm2, resuspended in 200mL medium, returned to 37C and RNA isolated from 50mL at 6h. Reference RNA was from similarly treated but not irradiated cells.	Boshoff HI, Myers TG, Copp BR, McNeil MR et al. The transcriptional responses of Mycobacterium tuberculosis to inhibitors of metabolism: novel insights into drug mechanisms of action. J Biol Chem 2004 Sep 17;279(38):40174-84
GSM27870	GSE1642	GPL1396	4mM H2O2:ctrl (1h)	202	H2O2	DNA damage	8	H2O2					y	1	NA	#	H37Rv at OD 0.3 treated for 1h with 4mM H2O2. Reference RNA from untreated culture	Boshoff HI, Myers TG, Copp BR, McNeil MR et al. The transcriptional responses of Mycobacterium tuberculosis to inhibitors of metabolism: novel insights into drug mechanisms of action. J Biol Chem 2004 Sep 17;279(38):40174-84
GSM27871	GSE1642	GPL1396	4mM H2O2:ctrl (2h)	203	H2O2	DNA damage	8	H2O2					y	2	4mM H2O2:ctrl (1h)	GSM27873;GSM27874;GSM27871;GSM27872	H37Rv at OD 0.3 treated for 2h with 4mM H2O2. Reference RNA from untreated culture	Boshoff HI, Myers TG, Copp BR, McNeil MR et al. The transcriptional responses of Mycobacterium tuberculosis to inhibitors of metabolism: novel insights into drug mechanisms of action. J Biol Chem 2004 Sep 17;279(38):40174-84
GSM27872	GSE1642	GPL1396	4mM H2O2:ctrl (2h)	203	H2O2	DNA damage	8	H2O2					y	2	4mM H2O2:ctrl (1h)	GSM27873;GSM27874;GSM27871;GSM27873	H37Rv at OD 0.3 treated for 2h with 4mM H2O2. Reference RNA from untreated culture	Boshoff HI, Myers TG, Copp BR, McNeil MR et al. The transcriptional responses of Mycobacterium tuberculosis to inhibitors of metabolism: novel insights into drug mechanisms of action. J Biol Chem 2004 Sep 17;279(38):40174-84
GSM27873	GSE1642	GPL1396	4mM H2O2:ctrl (2h)	203	H2O2	DNA damage	8	H2O2					y	2	4mM H2O2:ctrl (1h)	GSM27873;GSM27874;GSM27871;GSM27874	H37Rv at OD 0.3 treated for 2h with 4mM H2O2. Reference RNA from untreated culture	Boshoff HI, Myers TG, Copp BR, McNeil MR et al. The transcriptional responses of Mycobacterium tuberculosis to inhibitors of metabolism: novel insights into drug mechanisms of action. J Biol Chem 2004 Sep 17;279(38):40174-84
GSM27874	GSE1642	GPL1396	4mM H2O2:ctrl (2h)	203	H2O2	DNA damage	8	H2O2					y	2	4mM H2O2:ctrl (1h)	GSM27873;GSM27874;GSM27871;GSM27875	H37Rv at OD 0.3 treated for 2h with 4mM H2O2. Reference RNA from untreated culture	Boshoff HI, Myers TG, Copp BR, McNeil MR et al. The transcriptional responses of Mycobacterium tuberculosis to inhibitors of metabolism: novel insights into drug mechanisms of action. J Biol Chem 2004 Sep 17;279(38):40174-84
GSM27875	GSE1642	GPL1396	4mM H2O2:ctrl (4h)	204	H2O2	DNA damage	8	H2O2					y	4	4mM H2O2:ctrl (2h)	GSM27875;GSM27876;GSM27877;GSM27878	H37Rv at OD 0.3 treated for 4h with 4mM H2O2. Reference RNA from untreated culture	Boshoff HI, Myers TG, Copp BR, McNeil MR et al. The transcriptional responses of Mycobacterium tuberculosis to inhibitors of metabolism: novel insights into drug mechanisms of action. J Biol Chem 2004 Sep 17;279(38):40174-84
GSM27876	GSE1642	GPL1396	4mM H2O2:ctrl (4h)	204	H2O2	DNA damage	8	H2O2					y	4	4mM H2O2:ctrl (2h)	GSM27875;GSM27876;GSM27877;GSM27878	H37Rv at OD 0.3 treated for 4h with 4mM H2O2. Reference RNA from untreated culture	Boshoff HI, Myers TG, Copp BR, McNeil MR et al. The transcriptional responses of Mycobacterium tuberculosis to inhibitors of metabolism: novel insights into drug mechanisms of action. J Biol Chem 2004 Sep 17;279(38):40174-84
GSM27877	GSE1642	GPL1396	4mM H2O2:ctrl (4h)	204	H2O2	DNA damage	8	H2O2					y	4	4mM H2O2:ctrl (2h)	GSM27875;GSM27876;GSM27877;GSM27878	H37Rv at OD 0.3 treated for 4h with 4mM H2O2. Reference RNA from untreated culture	Boshoff HI, Myers TG, Copp BR, McNeil MR et al. The transcriptional responses of Mycobacterium tuberculosis to inhibitors of metabolism: novel insights into drug mechanisms of action. J Biol Chem 2004 Sep 17;279(38):40174-84
GSM27878	GSE1642	GPL1396	4mM H2O2:ctrl (4h)	204	H2O2	DNA damage	8	H2O2					y	4	4mM H2O2:ctrl (2h)	GSM27875;GSM27876;GSM27877;GSM27878	H37Rv at OD 0.3 treated for 4h with 4mM H2O2. Reference RNA from untreated culture	Boshoff HI, Myers TG, Copp BR, McNeil MR et al. The transcriptional responses of Mycobacterium tuberculosis to inhibitors of metabolism: novel insights into drug mechanisms of action. J Biol Chem 2004 Sep 17;279(38):40174-84
GSM28023	GSE1642	GPL1396	4mM H2O2:ctrl (8h)	205	H2O2	DNA damage	8	H2O2					y	8	4mM H2O2:ctrl (4h)	#	H37Rv at OD 0.3 treated for 8h with 4mM H2O2. Reference RNA from untreated culture	Boshoff HI, Myers TG, Copp BR, McNeil MR et al. The transcriptional responses of Mycobacterium tuberculosis to inhibitors of metabolism: novel insights into drug mechanisms of action. J Biol Chem 2004 Sep 17;279(38):40174-84
GSM28028	GSE1642	GPL1396	4mM H2O2:ctrl (12h)	206	H2O2	DNA damage	8	H2O2					y	12	NA	#	H37Rv at OD 0.3 treated for 12h with 4mM H2O2. Reference RNA from untreated culture	Boshoff HI, Myers TG, Copp BR, McNeil MR et al. The transcriptional responses of Mycobacterium tuberculosis to inhibitors of metabolism: novel insights into drug mechanisms of action. J Biol Chem 2004 Sep 17;279(38):40174-84
GSM28121	GSE1642	GPL1396	0.1ug/mL Rifapentine: EtOH, 6h	207	Rifapentine	Transcription inhibition	9	Rifapentine	0.1ug/mL	EtOh	0.1ug/mL		n	6	NA	GSM28121;GSM28122	H37Rv at OD 0.3 treated for 6h with 0.1ug/mL Rifapentine (0.1 mg/mL stock in EtOH). Reference RNA from same batch of cells treated with equivalent amount of EtOH	Boshoff HI, Myers TG, Copp BR, McNeil MR et al. The transcriptional responses of Mycobacterium tuberculosis to inhibitors of metabolism: novel insights into drug mechanisms of action. J Biol Chem 2004 Sep 17;279(38):40174-84
GSM28122	GSE1642	GPL1396	0.1ug/mL Rifapentine	208	Rifapentine	Transcription inhibition	9	Rifapentine	0.1ug/mL	EtOh	0.1ug/mL		n	6	GSM28121;GSM28122	#	H37Rv at OD 0.3 treated for 6h with 0.1ug/mL Rifapentine (0.1 mg/mL stock in EtOH). Reference RNA from same batch of cells treated with equivalent amount of EtOH	Boshoff HI, Myers TG, Copp BR, McNeil MR et al. The transcriptional responses of Mycobacterium tuberculosis to inhibitors of metabolism: novel insights into drug mechanisms of action. J Biol Chem 2004 Sep 17;279(38):40174-84
GSM28081	GSE1642	GPL1396	0.2ug/mL Rif: DMSO, 6h	209	Rifampicin	Transcription inhibition	9	Rifampicin	0.2ug/mL	DMSO	0.2ug/mL		n	6	NA	GSM28081;GSM28082	H37Rv at OD 0.3 treated for 6h with 0.2ug/mL Rifampicin (stock in DMSO). Reference RNA from same batch of cells treated with equivalent amount of DMSO	Boshoff HI, Myers TG, Copp BR, McNeil MR et al. The transcriptional responses of Mycobacterium tuberculosis to inhibitors of metabolism: novel insights into drug mechanisms of action. J Biol Chem 2004 Sep 17;279(38):40174-84
GSM28082	GSE1642	GPL1396	0.2ug/mL Rif: DMSO, 6h	209	Rifampicin	Transcription inhibition	9	Rifampicin	0.2ug/mL	DMSO	0.2ug/mL		n	6	NA	GSM28081;GSM28082	H37Rv at OD 0.3 treated for 6h with 0.2ug/mL Rifampicin (stock in DMSO). Reference RNA from same batch of cells treated with equivalent amount of DMSO	Boshoff HI, Myers TG, Copp BR, McNeil MR et al. The transcriptional responses of Mycobacterium tuberculosis to inhibitors of metabolism: novel insights into drug mechanisms of action. J Biol Chem 2004 Sep 17;279(38):40174-84
GSM28100	GSE1642	GPL1396	0.5ug/mL Rifapentine: EtOH, 6h	210	Rifapentine	Transcription inhibition	9	Rifapentine	0.5ug/mL	EtOh	0.5ug/mL		n	6	NA	GSM28100;GSM28101	H37Rv at OD 0.3 treated for 6h with 0.5ug/mL Rifapentine (0.5mg/mL stock in EtOH). Reference RNA from same batch of cells treated with equivalent amount of EtOH	Boshoff HI, Myers TG, Copp BR, McNeil MR et al. The transcriptional responses of Mycobacterium tuberculosis to inhibitors of metabolism: novel insights into drug mechanisms of action. J Biol Chem 2004 Sep 17;279(38):40174-84
GSM28101	GSE1642	GPL1396	0.5ug/mL Rifapentine: EtOH, 6h	210	Rifapentine	Transcription inhibition	9	Rifapentine	0.5ug/mL	EtOh	0.5ug/mL		n	6	NA	GSM28100;GSM28101	H37Rv at OD 0.3 treated for 6h with 0.5ug/mL Rifapentine (0.5mg/mL stock in EtOH). Reference RNA from same batch of cells treated with equivalent amount of EtOH	Boshoff HI, Myers TG, Copp BR, McNeil MR et al. The transcriptional responses of Mycobacterium tuberculosis to inhibitors of metabolism: novel insights into drug mechanisms of action. J Biol Chem 2004 Sep 17;279(38):40174-84
GSM28057	GSE1642	GPL1396	Rif (0.5ug/mL) vs DMSO, 2.5h	211	Rifampicin	Transcription inhibition	9	Rifampicin	0.5ug/mL	DMSO			n	2.5	NA	GSM28058;GSM28057	H37Rv was treated with 0.5ug/mL Rifampicin (from 0.5mg/mL stock in DMSO) for 2.5h. Control cells were treated with equivalent amount of DMSO for 2.5h.	Boshoff HI, Myers TG, Copp BR, McNeil MR et al. The transcriptional responses of Mycobacterium tuberculosis to inhibitors of metabolism: novel insights into drug mechanisms of action. J Biol Chem 2004 Sep 17;279(38):40174-84
GSM28058	GSE1642	GPL1396	Rif (0.5ug/mL) vs DMSO, 2.5h	211	Rifampicin	Transcription inhibition	9	Rifampicin	0.5ug/mL	DMSO			n	2.5	NA	GSM28058;GSM28057	H37Rv was treated with 0.5ug/mL Rifampicin (from 0.5mg/mL stock in DMSO) for 2.5h. Control cells were treated with equivalent amount of DMSO for 2.5h.	Boshoff HI, Myers TG, Copp BR, McNeil MR et al. The transcriptional responses of Mycobacterium tuberculosis to inhibitors of metabolism: novel insights into drug mechanisms of action. J Biol Chem 2004 Sep 17;279(38):40174-84
GSM28055	GSE1642	GPL1396	Rif (5ug/mL) vs DMSO, 2.5h	212	Rifampicin	Transcription inhibition	9	Rifampicin	0.5ug/mL	DMSO			n	2.5	NA	GSM28055;GSM28056	H37Rv was treated with 5ug/mL Rifampicin (from 5mg/mL stock in DMSO) for 2.5h. Control cells were treated with equivalent amount of DMSO for 2.5h.	Boshoff HI, Myers TG, Copp BR, McNeil MR et al. The transcriptional responses of Mycobacterium tuberculosis to inhibitors of metabolism: novel insights into drug mechanisms of action. J Biol Chem 2004 Sep 17;279(38):40174-84
GSM28056	GSE1642	GPL1396	Rif (5ug/mL) vs DMSO, 2.5h	212	Rifampicin	Transcription inhibition	9	Rifampicin	0.5ug/mL	DMSO			n	2.5	NA	GSM28055;GSM28056	H37Rv was treated with 5ug/mL Rifampicin (from 5mg/mL stock in DMSO) for 2.5h. Control cells were treated with equivalent amount of DMSO for 2.5h.	Boshoff HI, Myers TG, Copp BR, McNeil MR et al. The transcriptional responses of Mycobacterium tuberculosis to inhibitors of metabolism: novel insights into drug mechanisms of action. J Biol Chem 2004 Sep 17;279(38):40174-84
GSM28138	GSE1642	GPL1396	0.5ug/mL nb111891: DMSO, 6h	213	#111891	Iron scavengers	10	#111891	0.5ug/mL	DMSO	0.5ug/mL		n	6	NA	GSM28138;GSM28139	H37Rv at OD 0.3 treated for 6h with 0.5ug/mL #111891 (from 2mg/mL stock in DMSO). Control cells treated with DMSO (13uL DMSO/50mL culture)	Boshoff HI, Myers TG, Copp BR, McNeil MR et al. The transcriptional responses of Mycobacterium tuberculosis to inhibitors of metabolism: novel insights into drug mechanisms of action. J Biol Chem 2004 Sep 17;279(38):40174-84
GSM28139	GSE1642	GPL1396	0.5ug/mL nb111891: DMSO, 6h	213	#111891	Iron scavengers	10	#111891	0.5ug/mL	DMSO	0.5ug/mL		n	6	NA	GSM28138;GSM28139	H37Rv at OD 0.3 treated for 6h with 0.5ug/mL #111891 (from 2mg/mL stock in DMSO). Control cells treated with DMSO (13uL DMSO/50mL culture)	Boshoff HI, Myers TG, Copp BR, McNeil MR et al. The transcriptional responses of Mycobacterium tuberculosis to inhibitors of metabolism: novel insights into drug mechanisms of action. J Biol Chem 2004 Sep 17;279(38):40174-84
GSM28218	GSE1642	GPL1343	1ug/mL nb111891: DMSO, 12h	214	#111891	Iron scavengers	10	#111891	1ug/mL	DMSO			n	6	NA	GSM28218;GSM28187;GSM28188	H37Rv at OD 0.3 was treated for 12 h with 1ug/mL #111891 (from 2mg/mL stock in DMSO) whereas control culture was treated with DMSO.	Boshoff HI, Myers TG, Copp BR, McNeil MR et al. The transcriptional responses of Mycobacterium tuberculosis to inhibitors of metabolism: novel insights into drug mechanisms of action. J Biol Chem 2004 Sep 17;279(38):40174-84
GSM28187	GSE1642	GPL1396	1 ug/mL nb111891: DMSO, 6h	215	#111891	Iron scavengers	10	#111891	1ug/mL	DMSO			n	6	NA	GSM28218;GSM28187;GSM28188	H37Rv was treated at an OD of 0.3 was treated for 6h with 1ug/mL #111891 (25uL 2mg/mL stock in DMSO + 25 uL DMSO in 50mL culture) whereas control culture was treated with DMSO (50uL per 50mL culture).	Boshoff HI, Myers TG, Copp BR, McNeil MR et al. The transcriptional responses of Mycobacterium tuberculosis to inhibitors of metabolism: novel insights into drug mechanisms of action. J Biol Chem 2004 Sep 17;279(38):40174-84
GSM28188	GSE1642	GPL1396	1ug/mL nb111891: DMSO, 6h	216	#111891	Iron scavengers	10	#111891	1ug/mL	DMSO			n	6	NA	GSM28218;GSM28187;GSM28188	H37Rv was treated at an OD of 0.3 was treated for 6h with 1ug/mL #111891 (25uL 2mg/mL stock in DMSO + 25 uL DMSO in 50mL culture) whereas control culture was treated with DMSO (50uL per 50mL culture).	Boshoff HI, Myers TG, Copp BR, McNeil MR et al. The transcriptional responses of Mycobacterium tuberculosis to inhibitors of metabolism: novel insights into drug mechanisms of action. J Biol Chem 2004 Sep 17;279(38):40174-84
GSM28196	GSE1642	GPL1396	2ug/mL nb111891: DMSO, 6h	217	#111891	Iron scavengers	10	#111891	2ug/mL	DMSO			n	6	NA	#	H37Rv at an OD of 0.3 was treated for 6h with #111891 (stock conc of 2mg/mL in DMSO) whereas control culture was treated with an equivalent amount of DMSO.	Boshoff HI, Myers TG, Copp BR, McNeil MR et al. The transcriptional responses of Mycobacterium tuberculosis to inhibitors of metabolism: novel insights into drug mechanisms of action. J Biol Chem 2004 Sep 17;279(38):40174-84
GSM28140	GSE1642	GPL1396	0.5ug/mL nb111895: DMSO, 6h	218	#111895	Iron scavengers	10	#111895	0.5ug/mL	DMSO	0.5ug/mL		n	6	NA	GSM28146;GSM28140	H37Rv at OD 0.3 treated for 6h with 0.5ug/mL #111895 (from 2mg/mL stock in DMSO). Control cells treated with DMSO (13uL DMSO/50mL culture)	Boshoff HI, Myers TG, Copp BR, McNeil MR et al. The transcriptional responses of Mycobacterium tuberculosis to inhibitors of metabolism: novel insights into drug mechanisms of action. J Biol Chem 2004 Sep 17;279(38):40174-84
GSM28146	GSE1642	GPL1396	0.5ug/mL nb111895: DMSO, 6h	218	#111895	Iron scavengers	10	#111895	0.5ug/mL	DMSO	0.5ug/mL		n	6	NA	GSM28146;GSM28140	H37Rv at OD 0.3 treated for 6h with 0.5ug/mL #111895 (from 2mg/mL stock in DMSO). Control cells treated with DMSO (13uL DMSO/50mL culture)	Boshoff HI, Myers TG, Copp BR, McNeil MR et al. The transcriptional responses of Mycobacterium tuberculosis to inhibitors of metabolism: novel insights into drug mechanisms of action. J Biol Chem 2004 Sep 17;279(38):40174-84
GSM28219	GSE1642	GPL1343	1ug/mL nb111895: DMSO, 12h	219	#111895	Iron scavengers	10	#111895	1ug/mL	DMSO			n	12	NA	#	H37Rv at OD 0.3 was treated for 12h with 1ug/mL #111895 from 2mg/mL stock in DMSO whereas control culture was treated with equivalent amount of DMSO	Boshoff HI, Myers TG, Copp BR, McNeil MR et al. The transcriptional responses of Mycobacterium tuberculosis to inhibitors of metabolism: novel insights into drug mechanisms of action. J Biol Chem 2004 Sep 17;279(38):40174-84
GSM28189	GSE1642	GPL1396	1ug/mL nb111895: DMSO, 6h	220	#111895	Iron scavengers	10	#111895	1ug/mL	DMSO			n	6	NA	GSM28190;GSM28189	H37Rv was treated at an OD of 0.3 was treated for 6h with 1ug/mL #111895 (25uL 2mg/mL stock in DMSO + 25 uL DMSO in 50mL culture) whereas control culture was treated with DMSO (50uL per 50mL culture).	Boshoff HI, Myers TG, Copp BR, McNeil MR et al. The transcriptional responses of Mycobacterium tuberculosis to inhibitors of metabolism: novel insights into drug mechanisms of action. J Biol Chem 2004 Sep 17;279(38):40174-84
GSM28190	GSE1642	GPL1396	1ug/mL nb111895: DMSO, 6h	220	#111895	Iron scavengers	10	#111895	1ug/mL	DMSO			n	6	NA	GSM28190;GSM28189	H37Rv was treated at an OD of 0.3 was treated for 6h with 1ug/mL #111895 (25uL 2mg/mL stock in DMSO + 25 uL DMSO in 50mL culture) whereas control culture was treated with DMSO (50uL per 50mL culture).	Boshoff HI, Myers TG, Copp BR, McNeil MR et al. The transcriptional responses of Mycobacterium tuberculosis to inhibitors of metabolism: novel insights into drug mechanisms of action. J Biol Chem 2004 Sep 17;279(38):40174-84
GSM28197	GSE1642	GPL1396	2ug/mL nb111895: DMSO, 6h	221	#111895	Iron scavengers	10	#111895	2ug/mL	DMSO			n	6	NA	GSM28197;GSM28158;GSM28159	H37Rv at an OD of 0.3 was treated for 6h with #111895 (stock conc of 2mg/mL in DMSO) whereas control culture was treated with an equivalent amount of DMSO.	Boshoff HI, Myers TG, Copp BR, McNeil MR et al. The transcriptional responses of Mycobacterium tuberculosis to inhibitors of metabolism: novel insights into drug mechanisms of action. J Biol Chem 2004 Sep 17;279(38):40174-84
GSM28158	GSE1642	GPL1396	2ug/mL nb111895: DMSO, 6h	221	#111895	Iron scavengers	10	#111895	2ug/mL	DMSO			n	6	NA	GSM28197;GSM28158;GSM28159	H37Rv was treated for 6h in normal medium at OD 0.3 with either DMSO or 2ug/mL #111895 (from 2mg/mL stock in DMSO)	Boshoff HI, Myers TG, Copp BR, McNeil MR et al. The transcriptional responses of Mycobacterium tuberculosis to inhibitors of metabolism: novel insights into drug mechanisms of action. J Biol Chem 2004 Sep 17;279(38):40174-84
GSM28159	GSE1642	GPL1396	2ug/mL nb111895: DMSO, 6h	221	#111895	Iron scavengers	10	#111895	2ug/mL	DMSO			n	6	NA	GSM28197;GSM28158;GSM28159	H37Rv was treated for 6h in normal medium at OD 0.3 with either DMSO or 2ug/mL #111895 (from 2mg/mL stock in DMSO)	Boshoff HI, Myers TG, Copp BR, McNeil MR et al. The transcriptional responses of Mycobacterium tuberculosis to inhibitors of metabolism: novel insights into drug mechanisms of action. J Biol Chem 2004 Sep 17;279(38):40174-84
GSM28136	GSE1642	GPL1396	0.5ug/mL nb121940: DMSO, 6h	222	#121940	Iron scavengers	10	#121940	0.5ug/mL	DMSO	0.5ug/mL		n	6	NA	GSM28136;GSM28137	H37Rv at OD 0.3 treated for 6h with 0.5ug/mL #121940 (from 2mg/mL stock in DMSO). Control cells treated with DMSO (13uL DMSO/50mL culture)	Boshoff HI, Myers TG, Copp BR, McNeil MR et al. The transcriptional responses of Mycobacterium tuberculosis to inhibitors of metabolism: novel insights into drug mechanisms of action. J Biol Chem 2004 Sep 17;279(38):40174-84
GSM28137	GSE1642	GPL1396	0.5ug/mL nb121940: DMSO, 6h	222	#121940	Iron scavengers	10	#121940	0.5ug/mL	DMSO	0.5ug/mL		n	6	NA	GSM28136;GSM28137	H37Rv at OD 0.3 treated for 6h with 0.5ug/mL #121940 (from 2mg/mL stock in DMSO). Control cells treated with DMSO (13uL DMSO/50mL culture)	Boshoff HI, Myers TG, Copp BR, McNeil MR et al. The transcriptional responses of Mycobacterium tuberculosis to inhibitors of metabolism: novel insights into drug mechanisms of action. J Biol Chem 2004 Sep 17;279(38):40174-84
GSM28217	GSE1642	GPL1343	1ug/mL nb121940: DMSO, 12h	223	#121940	Iron scavengers	10	#121940	1ug/mL	DMSO			n	12	NA	#	H37Rv at OD 0.32 was treated for 12 h with 1ug/mL #121940 (from 2mg/mL stock in DMSO) whereas control culture was treated with equivalent amount of DMSO.	Boshoff HI, Myers TG, Copp BR, McNeil MR et al. The transcriptional responses of Mycobacterium tuberculosis to inhibitors of metabolism: novel insights into drug mechanisms of action. J Biol Chem 2004 Sep 17;279(38):40174-84
GSM28195	GSE1642	GPL1396	2ug/mL nb121940: DMSO, 6h	224	#121940	Iron scavengers	10	#121940	2ug/mL	DMSO			n	6	NA	GSM28195;GSM28149	H37Rv at an OD of 0.3 was treated for 6h with 2ug/mL #121940 (from stock 2mg/mL in DMSO) whereas control culture was treated with equivalent amount of DMSO	Boshoff HI, Myers TG, Copp BR, McNeil MR et al. The transcriptional responses of Mycobacterium tuberculosis to inhibitors of metabolism: novel insights into drug mechanisms of action. J Biol Chem 2004 Sep 17;279(38):40174-84
GSM28149	GSE1642	GPL1396	2ug/mL nb121940: DMSO, 6h	224	#121940	Iron scavengers	10	#121940	2ug/mL	DMSO			n	6	NA	GSM28195;GSM28149	H37Rv treated for 6h at OD 0.3 with 2ug/mL #121940 from 2mg/mL stock in DMSO. Control culture treated with 1uL/mL DMSO.	Boshoff HI, Myers TG, Copp BR, McNeil MR et al. The transcriptional responses of Mycobacterium tuberculosis to inhibitors of metabolism: novel insights into drug mechanisms of action. J Biol Chem 2004 Sep 17;279(38):40174-84
GSM28147	GSE1642	GPL1396	0.5ug/mL nb124196: DMSO, 6h	225	#124196	Iron scavengers	10	#124196	0.5ug/mL	DMSO	0.5ug/mL		n	6	NA	GSM28148;GSM28147	H37Rv at OD 0.3 treated for 6h with 0.5ug/mL #124196 (from 2mg/mL stock in DMSO). Control cells treated with DMSO (13uL DMSO/50mL culture)	Boshoff HI, Myers TG, Copp BR, McNeil MR et al. The transcriptional responses of Mycobacterium tuberculosis to inhibitors of metabolism: novel insights into drug mechanisms of action. J Biol Chem 2004 Sep 17;279(38):40174-84
GSM28148	GSE1642	GPL1396	0.5ug/mL nb124196: DMSO, 6h	225	#124196	Iron scavengers	10	#124196	0.5ug/mL	DMSO	0.5ug/mL		n	6	NA	GSM28148;GSM28147	H37Rv at OD 0.3 treated for 6h with 0.5ug/mL #124196 (from 2mg/mL stock in DMSO). Control cells treated with DMSO (13uL DMSO/50mL culture)	Boshoff HI, Myers TG, Copp BR, McNeil MR et al. The transcriptional responses of Mycobacterium tuberculosis to inhibitors of metabolism: novel insights into drug mechanisms of action. J Biol Chem 2004 Sep 17;279(38):40174-84
GSM28191	GSE1642	GPL1396	1ug/mL nb124196: DMSO, 6h	226	#124196	Iron scavengers	10	#124196	1ug/mL	DMSO			n	6	NA	GSM28191;GSM28192	H37Rv was treated at an OD of 0.3 was treated for 6h with 1ug/mL #124196 (25uL 2mg/mL stock in DMSO + 25 uL DMSO in 50mL culture) whereas control culture was treated with DMSO (50uL per 50mL culture).	Boshoff HI, Myers TG, Copp BR, McNeil MR et al. The transcriptional responses of Mycobacterium tuberculosis to inhibitors of metabolism: novel insights into drug mechanisms of action. J Biol Chem 2004 Sep 17;279(38):40174-84
GSM28192	GSE1642	GPL1396	1ug/mL nb124196: DMSO, 6h	226	#124196	Iron scavengers	10	#124196	1ug/mL	DMSO			n	6	NA	GSM28191;GSM28192	H37Rv was treated at an OD of 0.3 was treated for 6h with 1ug/mL #124196 (25uL 2mg/mL stock in DMSO + 25 uL DMSO in 50mL culture) whereas control culture was treated with DMSO (50uL per 50mL culture).	Boshoff HI, Myers TG, Copp BR, McNeil MR et al. The transcriptional responses of Mycobacterium tuberculosis to inhibitors of metabolism: novel insights into drug mechanisms of action. J Biol Chem 2004 Sep 17;279(38):40174-84
GSM28185	GSE1642	GPL1396	100uM Dipyridyl: ctrl, 6h	227	Dipyridil	Iron scavengers	10	Dipyridil	100uM				n	6	NA	GSM28185;GSM28186	H37Rv was treated with 100uM dipyridyl(5 mL fresh 1.0mg/mL stock in 7H9-based complete medium + 45mL culture). Control culture was left untreated(OD650	Boshoff HI, Myers TG, Copp BR, McNeil MR et al. The transcriptional responses of Mycobacterium tuberculosis to inhibitors of metabolism: novel insights into drug mechanisms of action. J Biol Chem 2004 Sep 17;279(38):40174-84
GSM28186	GSE1642	GPL1396	100uM Dipyridyl: Ctrl, 6h	228	Dipyridil	Iron scavengers	10	Dipyridil	100uM				n	6	NA	GSM28185;GSM28186	H37Rv was treated with 100uM dipyridyl(5 mL fresh 1.0mg/mL stock in 7H9-based complete medium + 45mL culture). Control culture was left untreated(OD650	Boshoff HI, Myers TG, Copp BR, McNeil MR et al. The transcriptional responses of Mycobacterium tuberculosis to inhibitors of metabolism: novel insights into drug mechanisms of action. J Biol Chem 2004 Sep 17;279(38):40174-84
GSM28150	GSE1642	GPL1396	200uM Dipyridyl: ctrl, 6h	229	Dipyridil	Iron scavengers	10	Dipyridil	200uM				n	6	NA	#	H37Rv was treated for 6h in 7H9-based medium containing 200uM dipyridyl whereas control cells were grown in normal medium. OD of culture was 0.3.	Boshoff HI, Myers TG, Copp BR, McNeil MR et al. The transcriptional responses of Mycobacterium tuberculosis to inhibitors of metabolism: novel insights into drug mechanisms of action. J Biol Chem 2004 Sep 17;279(38):40174-84
GSM28201	GSE1642	GPL1396	200uM Dipyridyl:DMSO, 6h	230	Dipyridil	Iron scavengers	10	Dipyridil	200uM	DMSO			n	6	NA	#	H37Rv at an OD of 0.3 was treated for 6h with 0.2mM Dipyridyl(2mM stock made in normal 7H9-based medium and 5mL added to 45mL culture + 50uL DMSO) whereas control culture was treated with an equivalent amount of DMSO	Boshoff HI, Myers TG, Copp BR, McNeil MR et al. The transcriptional responses of Mycobacterium tuberculosis to inhibitors of metabolism: novel insights into drug mechanisms of action. J Biol Chem 2004 Sep 17;279(38):40174-84
GSM28182	GSE1642	GPL1396	150uM Deferoxamine: ctrl, 6h	231	Deferoxamine	Iron scavengers	10	Deferoxamine	150uM				n	6	NA	GSM28184;GSM28182;GSM28183	H37Rv was treated with 150uM deferoxamine mesylate (5 mL fresh 1.5mg/mL stock in 7H9-based complete medium + 45mL culture). Control culture was left untreated(OD650	Boshoff HI, Myers TG, Copp BR, McNeil MR et al. The transcriptional responses of Mycobacterium tuberculosis to inhibitors of metabolism: novel insights into drug mechanisms of action. J Biol Chem 2004 Sep 17;279(38):40174-84
GSM28183	GSE1642	GPL1396	150uM Deferoxamine: ctrl, 6h	231	Deferoxamine	Iron scavengers	10	Deferoxamine	150uM				n	6	NA	GSM28184;GSM28182;GSM28183	H37Rv was treated with 150uM deferoxamine mesylate (5 mL fresh 1.5mg/mL stock in 7H9-based complete medium + 45mL culture). Control culture was left untreated(OD650	Boshoff HI, Myers TG, Copp BR, McNeil MR et al. The transcriptional responses of Mycobacterium tuberculosis to inhibitors of metabolism: novel insights into drug mechanisms of action. J Biol Chem 2004 Sep 17;279(38):40174-84
GSM28184	GSE1642	GPL1396	150uM Deferoxamine: ctrl, 6h	231	Deferoxamine	Iron scavengers	10	Deferoxamine	150uM				n	6	NA	GSM28184;GSM28182;GSM28183	H37Rv was treated with 150uM deferoxamine mesylate (5 mL fresh 1.5mg/mL stock in 7H9-based complete medium + 45mL culture). Control culture was left untreated(OD650	Boshoff HI, Myers TG, Copp BR, McNeil MR et al. The transcriptional responses of Mycobacterium tuberculosis to inhibitors of metabolism: novel insights into drug mechanisms of action. J Biol Chem 2004 Sep 17;279(38):40174-84
GSM28200	GSE1642	GPL1396	250uM Deferoxamine: DMSO, 6h	232	Deferoxamine	Iron scavengers	10	Deferoxamine	250uM	DMSO			n	6	NA	#	H37Rv at an OD of 0.3 was treated for 6h with Deferoxamine mesylate (made as 2mM stock in 7H9-based medium the previous day and 6.5mL added to 43mL of the culture + 50uL DMSO) whereas control culture was treated with equivalent amount of DMSO	Boshoff HI, Myers TG, Copp BR, McNeil MR et al. The transcriptional responses of Mycobacterium tuberculosis to inhibitors of metabolism: novel insights into drug mechanisms of action. J Biol Chem 2004 Sep 17;279(38):40174-84
GSM28203	GSE1642	GPL1396	4ug/mL Natural compound: DMSO, 6h	233	Natural compound	Iron scavengers	10	Natural compound	6ug/mL	DMSO			n	6	NA	#	H37Rv at an OD of 0.3 was treated for 6h with 4ug/mL(from organic extract of marine sponge containing ascididemin at stock concentration of 9mg/mL in DMSO - 25uL added to 50mL culture) whereas control culture was treated with an equivalent amount of DMSO.	Boshoff HI, Myers TG, Copp BR, McNeil MR et al. The transcriptional responses of Mycobacterium tuberculosis to inhibitors of metabolism: novel insights into drug mechanisms of action. J Biol Chem 2004 Sep 17;279(38):40174-84
GSM28202	GSE1642	GPL1396	9ug/mL Natural product: DMSO, 6h	234	Natural compound	Iron scavengers	10	Natural product	9ug/mL	DMSO			n	6	NA	#	H37Rv at an OD of 0.3 was treated for 6h with 9ug/mL(from organic extract of marine sponge containing ascididemin at stock concentration of 9mg/mL in DMSO) whereas control culture was treated with an equivalent amount of DMSO.	Boshoff HI, Myers TG, Copp BR, McNeil MR et al. The transcriptional responses of Mycobacterium tuberculosis to inhibitors of metabolism: novel insights into drug mechanisms of action. J Biol Chem 2004 Sep 17;279(38):40174-84
GSM28160	GSE1642	GPL1396	9ug/mL Ascididemin Natural product: DMSO, 6h	235	Ascidiemin	Iron scavengers	10	Ascididemin Natural Product	9ug/mL	DMSO			n	6	NA	GSM28193;GSM28194;GSM28160	H37Rv at OD 0.3. To 50mL of culture add: 50uL of organic extract of ascididemin natural product in DMSO and to control culture add 50uL DMSO. Isolate RNA after 6h at 37C.	Boshoff HI, Myers TG, Copp BR, McNeil MR et al. The transcriptional responses of Mycobacterium tuberculosis to inhibitors of metabolism: novel insights into drug mechanisms of action. J Biol Chem 2004 Sep 17;279(38):40174-84
GSM28194	GSE1642	GPL1396	9ug/mL Ascididemin Natural product: DMSO, 6h	235	Ascidiemin	Iron scavengers	10	Ascididemin Natural Product	9ug/mL	DMSO			n	6	NA	GSM28193;GSM28194;GSM28160	H37Rv was treated at an OD of 0.3 was treated for 6h with 9ug/mL ascididemin natural product (50uL of organic extract of natural product solubilized in DMSO per 50mL culture) whereas control culture was treated with equivalent amount of DMSO	Boshoff HI, Myers TG, Copp BR, McNeil MR et al. The transcriptional responses of Mycobacterium tuberculosis to inhibitors of metabolism: novel insights into drug mechanisms of action. J Biol Chem 2004 Sep 17;279(38):40174-84
GSM28193	GSE1642	GPL1396	9ug/mL Ascididemin Natural product: DMSO, 6h	235	Ascidiemin	Iron scavengers	10	Ascididemin Natural Product	9ug/mL	DMSO			n	6	NA	GSM28193;GSM28194;GSM28160	H37Rv was treated at an OD of 0.3 was treated for 6h with 9ug/mL ascididemin natural product (50uL of organic extract of natural product solubilized in DMSO per 50mL culture) whereas control culture was treated with equivalent amount of DMSO	Boshoff HI, Myers TG, Copp BR, McNeil MR et al. The transcriptional responses of Mycobacterium tuberculosis to inhibitors of metabolism: novel insights into drug mechanisms of action. J Biol Chem 2004 Sep 17;279(38):40174-84
GSM262592	GSE10391	GPL4388	D01.stress	236	Multiple Stress	Multiple stress sources applied simultaneously	11	multiple					y	24	NA	GSM262592;GSM262593;GSM262594;GSM262595;GSM262596;GSM262597;GSM262598;GSM262599;GSM262600;GSM262601	Multiple stress for 1 day Replicates Biological (1/3) - Technical (1/4), Grown in rolling bottle, Replacing head space every other day with gas mixture O2:CO2:N2	Deb C, Lee CM, Dubey VS, Daniel J et al. A novel in vitro multiple-stress dormancy model for Mycobacterium tuberculosis generates a lipid-loaded, drug-tolerant, dormant pathogen. PLoS One 2009 Jun 29;4(6):e6077.
GSM262593	GSE10391	GPL4388	D01.stress	236	Multiple Stress	Multiple stress sources applied simultaneously	11	multiple					y	24	NA	GSM262592;GSM262593;GSM262594;GSM262595;GSM262596;GSM262597;GSM262598;GSM262599;GSM262600;GSM262602	Multiple stress for 1 day Replicates Biological (1/3) - Technical (2/4), Grown in rolling bottle, Replacing head space every other day with gas mixture O2:CO2:N2	Deb C, Lee CM, Dubey VS, Daniel J et al. A novel in vitro multiple-stress dormancy model for Mycobacterium tuberculosis generates a lipid-loaded, drug-tolerant, dormant pathogen. PLoS One 2009 Jun 29;4(6):e6077.
GSM262594	GSE10391	GPL4388	D01.stress	236	Multiple Stress	Multiple stress sources applied simultaneously	11	multiple					y	24	NA	GSM262592;GSM262593;GSM262594;GSM262595;GSM262596;GSM262597;GSM262598;GSM262599;GSM262600;GSM262603	Multiple stress for 1 day Replicates Biological (1/3) - Technical (3/4), Grown in rolling bottle, Replacing head space every other day with gas mixture O2:CO2:N2	Deb C, Lee CM, Dubey VS, Daniel J et al. A novel in vitro multiple-stress dormancy model for Mycobacterium tuberculosis generates a lipid-loaded, drug-tolerant, dormant pathogen. PLoS One 2009 Jun 29;4(6):e6077.
GSM262595	GSE10391	GPL4388	D01.stress	236	Multiple Stress	Multiple stress sources applied simultaneously	11	multiple					y	24	NA	GSM262592;GSM262593;GSM262594;GSM262595;GSM262596;GSM262597;GSM262598;GSM262599;GSM262600;GSM262604	Multiple stress for 1 day Replicates Biological (1/3) - Technical (4/4), Grown in rolling bottle, Replacing head space every other day with gas mixture O2:CO2:N2	Deb C, Lee CM, Dubey VS, Daniel J et al. A novel in vitro multiple-stress dormancy model for Mycobacterium tuberculosis generates a lipid-loaded, drug-tolerant, dormant pathogen. PLoS One 2009 Jun 29;4(6):e6077.
GSM262596	GSE10391	GPL4388	D01.stress	236	Multiple Stress	Multiple stress sources applied simultaneously	11	multiple					y	24	NA	GSM262592;GSM262593;GSM262594;GSM262595;GSM262596;GSM262597;GSM262598;GSM262599;GSM262600;GSM262605	Multiple stress for 1 day Replicates Biological (2/3) - Technical (1/2), Grown in rolling bottle, Replacing head space every other day with gas mixture O2:CO2:N2	Deb C, Lee CM, Dubey VS, Daniel J et al. A novel in vitro multiple-stress dormancy model for Mycobacterium tuberculosis generates a lipid-loaded, drug-tolerant, dormant pathogen. PLoS One 2009 Jun 29;4(6):e6077.
GSM262597	GSE10391	GPL4388	D01.stress	236	Multiple Stress	Multiple stress sources applied simultaneously	11	multiple					y	24	NA	GSM262592;GSM262593;GSM262594;GSM262595;GSM262596;GSM262597;GSM262598;GSM262599;GSM262600;GSM262606	Multiple stress for 1 day Replicates Biological (2/3) - Technical (2/2), Grown in rolling bottle, Replacing head space every other day with gas mixture O2:CO2:N2	Deb C, Lee CM, Dubey VS, Daniel J et al. A novel in vitro multiple-stress dormancy model for Mycobacterium tuberculosis generates a lipid-loaded, drug-tolerant, dormant pathogen. PLoS One 2009 Jun 29;4(6):e6077.
GSM262598	GSE10391	GPL4388	D01.stress	236	Multiple Stress	Multiple stress sources applied simultaneously	11	multiple					y	24	NA	GSM262592;GSM262593;GSM262594;GSM262595;GSM262596;GSM262597;GSM262598;GSM262599;GSM262600;GSM262607	Multiple stress for 1 day Replicates Biological (3/3) - Technical (1/4), Grown in rolling bottle, Replacing head space every other day with gas mixture O2:CO2:N2	Deb C, Lee CM, Dubey VS, Daniel J et al. A novel in vitro multiple-stress dormancy model for Mycobacterium tuberculosis generates a lipid-loaded, drug-tolerant, dormant pathogen. PLoS One 2009 Jun 29;4(6):e6077.
GSM262599	GSE10391	GPL4388	D01.stress	236	Multiple Stress	Multiple stress sources applied simultaneously	11	multiple					y	24	NA	GSM262592;GSM262593;GSM262594;GSM262595;GSM262596;GSM262597;GSM262598;GSM262599;GSM262600;GSM262608	Multiple stress for 1 day Replicates Biological (3/3) - Technical (2/4), Grown in rolling bottle, Replacing head space every other day with gas mixture O2:CO2:N2	Deb C, Lee CM, Dubey VS, Daniel J et al. A novel in vitro multiple-stress dormancy model for Mycobacterium tuberculosis generates a lipid-loaded, drug-tolerant, dormant pathogen. PLoS One 2009 Jun 29;4(6):e6077.
GSM262600	GSE10391	GPL4388	D01.stress	236	Multiple Stress	Multiple stress sources applied simultaneously	11	multiple					y	24	NA	GSM262592;GSM262593;GSM262594;GSM262595;GSM262596;GSM262597;GSM262598;GSM262599;GSM262600;GSM262609	Multiple stress for 1 day Replicates Biological (3/3) - Technical (3/4), Grown in rolling bottle, Replacing head space every other day with gas mixture O2:CO2:N2	Deb C, Lee CM, Dubey VS, Daniel J et al. A novel in vitro multiple-stress dormancy model for Mycobacterium tuberculosis generates a lipid-loaded, drug-tolerant, dormant pathogen. PLoS One 2009 Jun 29;4(6):e6077.
GSM262601	GSE10391	GPL4388	D01.stress	236	Multiple Stress	Multiple stress sources applied simultaneously	11	multiple					y	24	NA	GSM262592;GSM262593;GSM262594;GSM262595;GSM262596;GSM262597;GSM262598;GSM262599;GSM262600;GSM262610	Multiple stress for 1 day Replicates Biological (3/3) - Technical (4/4), Grown in rolling bottle, Replacing head space every other day with gas mixture O2:CO2:N2	Deb C, Lee CM, Dubey VS, Daniel J et al. A novel in vitro multiple-stress dormancy model for Mycobacterium tuberculosis generates a lipid-loaded, drug-tolerant, dormant pathogen. PLoS One 2009 Jun 29;4(6):e6077.
GSM262602	GSE10391	GPL4388	D02.stress	237	Multiple Stress	Multiple stress sources applied simultaneously	11	multiple					y	48	D01.stress	GSM262602;GSM262603;GSM262604;GSM262605;GSM262606;GSM262607;GSM262608;GSM262609;GSM262610;GSM262611	Multiple stress for 2 days Replicates Biological (1/3) - Technical (1/4), Grown in rolling bottle, Replacing head space every other day with gas mixture O2:CO2:N2	Deb C, Lee CM, Dubey VS, Daniel J et al. A novel in vitro multiple-stress dormancy model for Mycobacterium tuberculosis generates a lipid-loaded, drug-tolerant, dormant pathogen. PLoS One 2009 Jun 29;4(6):e6077.
GSM262603	GSE10391	GPL4388	D02.stress	237	Multiple Stress	Multiple stress sources applied simultaneously	11	multiple					y	48	D01.stress	GSM262602;GSM262603;GSM262604;GSM262605;GSM262606;GSM262607;GSM262608;GSM262609;GSM262610;GSM262612	Multiple stress for 2 days Replicates Biological (1/3) - Technical (2/4), Grown in rolling bottle, Replacing head space every other day with gas mixture O2:CO2:N2	Deb C, Lee CM, Dubey VS, Daniel J et al. A novel in vitro multiple-stress dormancy model for Mycobacterium tuberculosis generates a lipid-loaded, drug-tolerant, dormant pathogen. PLoS One 2009 Jun 29;4(6):e6077.
GSM262604	GSE10391	GPL4388	D02.stress	237	Multiple Stress	Multiple stress sources applied simultaneously	11	multiple					y	48	D01.stress	GSM262602;GSM262603;GSM262604;GSM262605;GSM262606;GSM262607;GSM262608;GSM262609;GSM262610;GSM262613	Multiple stress for 2 days Replicates Biological (1/3) - Technical (3/4), Grown in rolling bottle, Replacing head space every other day with gas mixture O2:CO2:N2	Deb C, Lee CM, Dubey VS, Daniel J et al. A novel in vitro multiple-stress dormancy model for Mycobacterium tuberculosis generates a lipid-loaded, drug-tolerant, dormant pathogen. PLoS One 2009 Jun 29;4(6):e6077.
GSM262605	GSE10391	GPL4388	D02.stress	237	Multiple Stress	Multiple stress sources applied simultaneously	11	multiple					y	48	D01.stress	GSM262602;GSM262603;GSM262604;GSM262605;GSM262606;GSM262607;GSM262608;GSM262609;GSM262610;GSM262614	Multiple stress for 2 days Replicates Biological (1/3) - Technical (4/4), Grown in rolling bottle, Replacing head space every other day with gas mixture O2:CO2:N2	Deb C, Lee CM, Dubey VS, Daniel J et al. A novel in vitro multiple-stress dormancy model for Mycobacterium tuberculosis generates a lipid-loaded, drug-tolerant, dormant pathogen. PLoS One 2009 Jun 29;4(6):e6077.
GSM262606	GSE10391	GPL4388	D02.stress	237	Multiple Stress	Multiple stress sources applied simultaneously	11	multiple					y	48	D01.stress	GSM262602;GSM262603;GSM262604;GSM262605;GSM262606;GSM262607;GSM262608;GSM262609;GSM262610;GSM262615	Multiple stress for 2 days Replicates Biological (2/3) - Technical (1/2), Grown in rolling bottle, Replacing head space every other day with gas mixture O2:CO2:N2	Deb C, Lee CM, Dubey VS, Daniel J et al. A novel in vitro multiple-stress dormancy model for Mycobacterium tuberculosis generates a lipid-loaded, drug-tolerant, dormant pathogen. PLoS One 2009 Jun 29;4(6):e6077.
GSM262607	GSE10391	GPL4388	D02.stress	237	Multiple Stress	Multiple stress sources applied simultaneously	11	multiple					y	48	D01.stress	GSM262602;GSM262603;GSM262604;GSM262605;GSM262606;GSM262607;GSM262608;GSM262609;GSM262610;GSM262616	Multiple stress for 2 days Replicates Biological (2/3) - Technical (2/2), Grown in rolling bottle, Replacing head space every other day with gas mixture O2:CO2:N2	Deb C, Lee CM, Dubey VS, Daniel J et al. A novel in vitro multiple-stress dormancy model for Mycobacterium tuberculosis generates a lipid-loaded, drug-tolerant, dormant pathogen. PLoS One 2009 Jun 29;4(6):e6077.
GSM262608	GSE10391	GPL4388	D02.stress	237	Multiple Stress	Multiple stress sources applied simultaneously	11	multiple					y	48	D01.stress	GSM262602;GSM262603;GSM262604;GSM262605;GSM262606;GSM262607;GSM262608;GSM262609;GSM262610;GSM262617	Multiple stress for 2 days Replicates Biological (3/3) - Technical (1/4), Grown in rolling bottle, Replacing head space every other day with gas mixture O2:CO2:N2	Deb C, Lee CM, Dubey VS, Daniel J et al. A novel in vitro multiple-stress dormancy model for Mycobacterium tuberculosis generates a lipid-loaded, drug-tolerant, dormant pathogen. PLoS One 2009 Jun 29;4(6):e6077.
GSM262609	GSE10391	GPL4388	D02.stress	237	Multiple Stress	Multiple stress sources applied simultaneously	11	multiple					y	48	D01.stress	GSM262602;GSM262603;GSM262604;GSM262605;GSM262606;GSM262607;GSM262608;GSM262609;GSM262610;GSM262618	Multiple stress for 2 days Replicates Biological (3/3) - Technical (2/4), Grown in rolling bottle, Replacing head space every other day with gas mixture O2:CO2:N2	Deb C, Lee CM, Dubey VS, Daniel J et al. A novel in vitro multiple-stress dormancy model for Mycobacterium tuberculosis generates a lipid-loaded, drug-tolerant, dormant pathogen. PLoS One 2009 Jun 29;4(6):e6077.
GSM262610	GSE10391	GPL4388	D02.stress	237	Multiple Stress	Multiple stress sources applied simultaneously	11	multiple					y	48	D01.stress	GSM262602;GSM262603;GSM262604;GSM262605;GSM262606;GSM262607;GSM262608;GSM262609;GSM262610;GSM262619	Multiple stress for 2 days Replicates Biological (3/3) - Technical (3/4), Grown in rolling bottle, Replacing head space every other day with gas mixture O2:CO2:N2	Deb C, Lee CM, Dubey VS, Daniel J et al. A novel in vitro multiple-stress dormancy model for Mycobacterium tuberculosis generates a lipid-loaded, drug-tolerant, dormant pathogen. PLoS One 2009 Jun 29;4(6):e6077.
GSM262611	GSE10391	GPL4388	D02.stress	237	Multiple Stress	Multiple stress sources applied simultaneously	11	multiple					y	48	D01.stress	GSM262602;GSM262603;GSM262604;GSM262605;GSM262606;GSM262607;GSM262608;GSM262609;GSM262610;GSM262620	Multiple stress for 2 days Replicates Biological (3/3) - Technical (4/4), Grown in rolling bottle, Replacing head space every other day with gas mixture O2:CO2:N2	Deb C, Lee CM, Dubey VS, Daniel J et al. A novel in vitro multiple-stress dormancy model for Mycobacterium tuberculosis generates a lipid-loaded, drug-tolerant, dormant pathogen. PLoS One 2009 Jun 29;4(6):e6077.
GSM262655	GSE10391	GPL4388	D03.red.stress	238	Multiple Stress	Multiple stress sources applied simultaneously	11	multiple		reduced Dubos		reduced Dubos	y	72	NA	GSM262655;GSM262656	Multiple stress for 3 days in reduced DUBOS medium (10%, pH5.0).Replicates 1 of 6, Grown in rolling bottle, Replacing head space every other day with gas mixture O2:CO2:N2	Deb C, Lee CM, Dubey VS, Daniel J et al. A novel in vitro multiple-stress dormancy model for Mycobacterium tuberculosis generates a lipid-loaded, drug-tolerant, dormant pathogen. PLoS One 2009 Jun 29;4(6):e6077.
GSM262656	GSE10391	GPL4388	D03.red.stress	238	Multiple Stress	Multiple stress sources applied simultaneously	11	multiple		reduced Dubos		reduced Dubos	y	72	NA	GSM262655;GSM262656	Multiple stress for 3 days in reduced DUBOS medium (10%, pH5.0).Replicates 2 of 6, Grown in rolling bottle, Replacing head space every other day with gas mixture O2:CO2:N2	Deb C, Lee CM, Dubey VS, Daniel J et al. A novel in vitro multiple-stress dormancy model for Mycobacterium tuberculosis generates a lipid-loaded, drug-tolerant, dormant pathogen. PLoS One 2009 Jun 29;4(6):e6077.
GSM262612	GSE10391	GPL4369	D03.stress_a	239	Multiple Stress	Multiple stress sources applied simultaneously	11	multiple					y	72	NA	GSM262612;GSM262613;GSM262614;GSM262615;GSM262616	Multiple stress for 3 days Replicates Biological (1/5) - Technical (1/3), Grown in rolling bottle, Replacing head space every other day with gas mixture O2:CO2:N2	Deb C, Lee CM, Dubey VS, Daniel J et al. A novel in vitro multiple-stress dormancy model for Mycobacterium tuberculosis generates a lipid-loaded, drug-tolerant, dormant pathogen. PLoS One 2009 Jun 29;4(6):e6077.
GSM262613	GSE10391	GPL4369	D03.stress_a	239	Multiple Stress	Multiple stress sources applied simultaneously	11	multiple					y	72	NA	GSM262612;GSM262613;GSM262614;GSM262615;GSM262616	Multiple stress for 3 days Replicates Biological (1/5) - Technical (2/3), Grown in rolling bottle, Replacing head space every other day with gas mixture O2:CO2:N2	Deb C, Lee CM, Dubey VS, Daniel J et al. A novel in vitro multiple-stress dormancy model for Mycobacterium tuberculosis generates a lipid-loaded, drug-tolerant, dormant pathogen. PLoS One 2009 Jun 29;4(6):e6077.
GSM262614	GSE10391	GPL4369	D03.stress_a	239	Multiple Stress	Multiple stress sources applied simultaneously	11	multiple					y	72	NA	GSM262612;GSM262613;GSM262614;GSM262615;GSM262616	Multiple stress for 3 days Replicates Biological (1/5) - Technical (3/3), Grown in rolling bottle, Replacing head space every other day with gas mixture O2:CO2:N2	Deb C, Lee CM, Dubey VS, Daniel J et al. A novel in vitro multiple-stress dormancy model for Mycobacterium tuberculosis generates a lipid-loaded, drug-tolerant, dormant pathogen. PLoS One 2009 Jun 29;4(6):e6077.
GSM262615	GSE10391	GPL4369	D03.stress_a	239	Multiple Stress	Multiple stress sources applied simultaneously	11	multiple					y	72	NA	GSM262612;GSM262613;GSM262614;GSM262615;GSM262616	Multiple stress for 3 days Replicates Biological (2/5) - Technical (1/2), Grown in rolling bottle, Replacing head space every other day with gas mixture O2:CO2:N2	Deb C, Lee CM, Dubey VS, Daniel J et al. A novel in vitro multiple-stress dormancy model for Mycobacterium tuberculosis generates a lipid-loaded, drug-tolerant, dormant pathogen. PLoS One 2009 Jun 29;4(6):e6077.
GSM262616	GSE10391	GPL4369	D03.stress_a	239	Multiple Stress	Multiple stress sources applied simultaneously	11	multiple					y	72	NA	GSM262612;GSM262613;GSM262614;GSM262615;GSM262616	Multiple stress for 3 days Replicates Biological (2/5) - Technical (2/2), Grown in rolling bottle, Replacing head space every other day with gas mixture O2:CO2:N2	Deb C, Lee CM, Dubey VS, Daniel J et al. A novel in vitro multiple-stress dormancy model for Mycobacterium tuberculosis generates a lipid-loaded, drug-tolerant, dormant pathogen. PLoS One 2009 Jun 29;4(6):e6077.
GSM262617	GSE10391	GPL4388	D03.stress_b	240	Multiple Stress	Multiple stress sources applied simultaneously	11	multiple					y	72	D02.stress	GSM262617;GSM262618;GSM262619;GSM262620;GSM262621;GSM262622;GSM262623;GSM262624;GSM262625;GSM262631	Multiple stress for 3 days Replicates Biological (3/5) - Technical (1/4), Grown in rolling bottle, Replacing head space every other day with gas mixture O2:CO2:N2	Deb C, Lee CM, Dubey VS, Daniel J et al. A novel in vitro multiple-stress dormancy model for Mycobacterium tuberculosis generates a lipid-loaded, drug-tolerant, dormant pathogen. PLoS One 2009 Jun 29;4(6):e6077.
GSM262618	GSE10391	GPL4388	D03.stress_b	240	Multiple Stress	Multiple stress sources applied simultaneously	11	multiple					y	72	D02.stress	GSM262617;GSM262618;GSM262619;GSM262620;GSM262621;GSM262622;GSM262623;GSM262624;GSM262625;GSM262631	Multiple stress for 3 days Replicates Biological (3/5) - Technical (2/4), Grown in rolling bottle, Replacing head space every other day with gas mixture O2:CO2:N2	Deb C, Lee CM, Dubey VS, Daniel J et al. A novel in vitro multiple-stress dormancy model for Mycobacterium tuberculosis generates a lipid-loaded, drug-tolerant, dormant pathogen. PLoS One 2009 Jun 29;4(6):e6077.
GSM262619	GSE10391	GPL4388	D03.stress_b	240	Multiple Stress	Multiple stress sources applied simultaneously	11	multiple					y	72	D02.stress	GSM262617;GSM262618;GSM262619;GSM262620;GSM262621;GSM262622;GSM262623;GSM262624;GSM262625;GSM262631	Multiple stress for 3 days Replicates Biological (3/5) - Technical (3/4), Grown in rolling bottle, Replacing head space every other day with gas mixture O2:CO2:N2	Deb C, Lee CM, Dubey VS, Daniel J et al. A novel in vitro multiple-stress dormancy model for Mycobacterium tuberculosis generates a lipid-loaded, drug-tolerant, dormant pathogen. PLoS One 2009 Jun 29;4(6):e6077.
GSM262620	GSE10391	GPL4388	D03.stress_b	240	Multiple Stress	Multiple stress sources applied simultaneously	11	multiple					y	72	D02.stress	GSM262617;GSM262618;GSM262619;GSM262620;GSM262621;GSM262622;GSM262623;GSM262624;GSM262625;GSM262631	Multiple stress for 3 days Replicates Biological (3/5) - Technical (4/4), Grown in rolling bottle, Replacing head space every other day with gas mixture O2:CO2:N2	Deb C, Lee CM, Dubey VS, Daniel J et al. A novel in vitro multiple-stress dormancy model for Mycobacterium tuberculosis generates a lipid-loaded, drug-tolerant, dormant pathogen. PLoS One 2009 Jun 29;4(6):e6077.
GSM262621	GSE10391	GPL4388	D03.stress_b	240	Multiple Stress	Multiple stress sources applied simultaneously	11	multiple					y	72	D02.stress	GSM262617;GSM262618;GSM262619;GSM262620;GSM262621;GSM262622;GSM262623;GSM262624;GSM262625;GSM262631	Multiple stress for 3 days Replicates Biological (4/5) - Technical (1/2), Grown in rolling bottle, Replacing head space every other day with gas mixture O2:CO2:N2	Deb C, Lee CM, Dubey VS, Daniel J et al. A novel in vitro multiple-stress dormancy model for Mycobacterium tuberculosis generates a lipid-loaded, drug-tolerant, dormant pathogen. PLoS One 2009 Jun 29;4(6):e6077.
GSM262622	GSE10391	GPL4388	D03.stress_b	240	Multiple Stress	Multiple stress sources applied simultaneously	11	multiple					y	72	D02.stress	GSM262617;GSM262618;GSM262619;GSM262620;GSM262621;GSM262622;GSM262623;GSM262624;GSM262625;GSM262631	Multiple stress for 3 days Replicates Biological (4/5) - Technical (2/2), Grown in rolling bottle, Replacing head space every other day with gas mixture O2:CO2:N2	Deb C, Lee CM, Dubey VS, Daniel J et al. A novel in vitro multiple-stress dormancy model for Mycobacterium tuberculosis generates a lipid-loaded, drug-tolerant, dormant pathogen. PLoS One 2009 Jun 29;4(6):e6077.
GSM262623	GSE10391	GPL4388	D03.stress_b	240	Multiple Stress	Multiple stress sources applied simultaneously	11	multiple					y	72	D02.stress	GSM262617;GSM262618;GSM262619;GSM262620;GSM262621;GSM262622;GSM262623;GSM262624;GSM262625;GSM262631	Multiple stress for 3 days Replicates Biological (5/5) - Technical (1/4), Grown in rolling bottle, Replacing head space every other day with gas mixture O2:CO2:N2	Deb C, Lee CM, Dubey VS, Daniel J et al. A novel in vitro multiple-stress dormancy model for Mycobacterium tuberculosis generates a lipid-loaded, drug-tolerant, dormant pathogen. PLoS One 2009 Jun 29;4(6):e6077.
GSM262624	GSE10391	GPL4388	D03.stress_b	240	Multiple Stress	Multiple stress sources applied simultaneously	11	multiple					y	72	D02.stress	GSM262617;GSM262618;GSM262619;GSM262620;GSM262621;GSM262622;GSM262623;GSM262624;GSM262625;GSM262631	Multiple stress for 3 days Replicates Biological (5/5) - Technical (2/4), Grown in rolling bottle, Replacing head space every other day with gas mixture O2:CO2:N2	Deb C, Lee CM, Dubey VS, Daniel J et al. A novel in vitro multiple-stress dormancy model for Mycobacterium tuberculosis generates a lipid-loaded, drug-tolerant, dormant pathogen. PLoS One 2009 Jun 29;4(6):e6077.
GSM262625	GSE10391	GPL4388	D03.stress_b	240	Multiple Stress	Multiple stress sources applied simultaneously	11	multiple					y	72	D02.stress	GSM262617;GSM262618;GSM262619;GSM262620;GSM262621;GSM262622;GSM262623;GSM262624;GSM262625;GSM262631	Multiple stress for 3 days Replicates Biological (5/5) - Technical (3/4), Grown in rolling bottle, Replacing head space every other day with gas mixture O2:CO2:N2	Deb C, Lee CM, Dubey VS, Daniel J et al. A novel in vitro multiple-stress dormancy model for Mycobacterium tuberculosis generates a lipid-loaded, drug-tolerant, dormant pathogen. PLoS One 2009 Jun 29;4(6):e6077.
GSM262626	GSE10391	GPL4388	D03.stress_b	240	Multiple Stress	Multiple stress sources applied simultaneously	11	multiple					y	72	D02.stress	GSM262617;GSM262618;GSM262619;GSM262620;GSM262621;GSM262622;GSM262623;GSM262624;GSM262625;GSM262631	Multiple stress for 3 days Replicates Biological (5/5) - Technical (4/4), Grown in rolling bottle, Replacing head space every other day with gas mixture O2:CO2:N2	Deb C, Lee CM, Dubey VS, Daniel J et al. A novel in vitro multiple-stress dormancy model for Mycobacterium tuberculosis generates a lipid-loaded, drug-tolerant, dormant pathogen. PLoS One 2009 Jun 29;4(6):e6077.
GSM262627	GSE10391	GPL4369	D06.stress_a	241	Multiple Stress	Multiple stress sources applied simultaneously	11	multiple					y	144	D03.stress_a	GSM262627;GSM262628;GSM262629;GSM262630;GSM262631;GSM262632;GSM262633;GSM262634;GSM262635;GSM262636;GSM262637;GSM262638	Multiple stress for 6 days Replicates Biological (1/4) - Technical (1/8), Grown in rolling bottle, Replacing head space every other day with gas mixture O2:CO2:N2	Deb C, Lee CM, Dubey VS, Daniel J et al. A novel in vitro multiple-stress dormancy model for Mycobacterium tuberculosis generates a lipid-loaded, drug-tolerant, dormant pathogen. PLoS One 2009 Jun 29;4(6):e6077.
GSM262628	GSE10391	GPL4369	D06.stress_a	241	Multiple Stress	Multiple stress sources applied simultaneously	11	multiple					y	144	D03.stress_a	GSM262627;GSM262628;GSM262629;GSM262630;GSM262631;GSM262632;GSM262633;GSM262634;GSM262635;GSM262636;GSM262637;GSM262638	Multiple stress for 6 days Replicates Biological (1/4) - Technical (2/8), Grown in rolling bottle, Replacing head space every other day with gas mixture O2:CO2:N2	Deb C, Lee CM, Dubey VS, Daniel J et al. A novel in vitro multiple-stress dormancy model for Mycobacterium tuberculosis generates a lipid-loaded, drug-tolerant, dormant pathogen. PLoS One 2009 Jun 29;4(6):e6077.
GSM262629	GSE10391	GPL4369	D06.stress_a	241	Multiple Stress	Multiple stress sources applied simultaneously	11	multiple					y	144	D03.stress_a	GSM262627;GSM262628;GSM262629;GSM262630;GSM262631;GSM262632;GSM262633;GSM262634;GSM262635;GSM262636;GSM262637;GSM262638	Multiple stress for 6 days Replicates Biological (1/4) - Technical (3/8), Grown in rolling bottle, Replacing head space every other day with gas mixture O2:CO2:N2	Deb C, Lee CM, Dubey VS, Daniel J et al. A novel in vitro multiple-stress dormancy model for Mycobacterium tuberculosis generates a lipid-loaded, drug-tolerant, dormant pathogen. PLoS One 2009 Jun 29;4(6):e6077.
GSM262630	GSE10391	GPL4369	D06.stress_a	241	Multiple Stress	Multiple stress sources applied simultaneously	11	multiple					y	144	D03.stress_a	GSM262627;GSM262628;GSM262629;GSM262630;GSM262631;GSM262632;GSM262633;GSM262634;GSM262635;GSM262636;GSM262637;GSM262638	Multiple stress for 6 days Replicates Biological (1/4) - Technical (4/8), Grown in rolling bottle, Replacing head space every other day with gas mixture O2:CO2:N2	Deb C, Lee CM, Dubey VS, Daniel J et al. A novel in vitro multiple-stress dormancy model for Mycobacterium tuberculosis generates a lipid-loaded, drug-tolerant, dormant pathogen. PLoS One 2009 Jun 29;4(6):e6077.
GSM262631	GSE10391	GPL4369	D06.stress_a	241	Multiple Stress	Multiple stress sources applied simultaneously	11	multiple					y	144	D03.stress_a	GSM262627;GSM262628;GSM262629;GSM262630;GSM262631;GSM262632;GSM262633;GSM262634;GSM262635;GSM262636;GSM262637;GSM262638	Multiple stress for 6 days Replicates Biological (1/4) - Technical (5/8), Grown in rolling bottle, Replacing head space every other day with gas mixture O2:CO2:N2	Deb C, Lee CM, Dubey VS, Daniel J et al. A novel in vitro multiple-stress dormancy model for Mycobacterium tuberculosis generates a lipid-loaded, drug-tolerant, dormant pathogen. PLoS One 2009 Jun 29;4(6):e6077.
GSM262632	GSE10391	GPL4369	D06.stress_a	241	Multiple Stress	Multiple stress sources applied simultaneously	11	multiple					y	144	D03.stress_a	GSM262627;GSM262628;GSM262629;GSM262630;GSM262631;GSM262632;GSM262633;GSM262634;GSM262635;GSM262636;GSM262637;GSM262638	Multiple stress for 6 days Replicates Biological (1/4) - Technical (6/8), Grown in rolling bottle, Replacing head space every other day with gas mixture O2:CO2:N2	Deb C, Lee CM, Dubey VS, Daniel J et al. A novel in vitro multiple-stress dormancy model for Mycobacterium tuberculosis generates a lipid-loaded, drug-tolerant, dormant pathogen. PLoS One 2009 Jun 29;4(6):e6077.
GSM262633	GSE10391	GPL4369	D06.stress_a	241	Multiple Stress	Multiple stress sources applied simultaneously	11	multiple					y	144	D03.stress_a	GSM262627;GSM262628;GSM262629;GSM262630;GSM262631;GSM262632;GSM262633;GSM262634;GSM262635;GSM262636;GSM262637;GSM262638	Multiple stress for 6 days Replicates Biological (1/4) - Technical (7/8), Grown in rolling bottle, Replacing head space every other day with gas mixture O2:CO2:N2	Deb C, Lee CM, Dubey VS, Daniel J et al. A novel in vitro multiple-stress dormancy model for Mycobacterium tuberculosis generates a lipid-loaded, drug-tolerant, dormant pathogen. PLoS One 2009 Jun 29;4(6):e6077.
GSM262634	GSE10391	GPL4369	D06.stress_a	241	Multiple Stress	Multiple stress sources applied simultaneously	11	multiple					y	144	D03.stress_a	GSM262627;GSM262628;GSM262629;GSM262630;GSM262631;GSM262632;GSM262633;GSM262634;GSM262635;GSM262636;GSM262637;GSM262638	Multiple stress for 6 days Replicates Biological (1/4) - Technical (8/8), Grown in rolling bottle, Replacing head space every other day with gas mixture O2:CO2:N2	Deb C, Lee CM, Dubey VS, Daniel J et al. A novel in vitro multiple-stress dormancy model for Mycobacterium tuberculosis generates a lipid-loaded, drug-tolerant, dormant pathogen. PLoS One 2009 Jun 29;4(6):e6077.
GSM262635	GSE10391	GPL4369	D06.stress_a	241	Multiple Stress	Multiple stress sources applied simultaneously	11	multiple					y	144	D03.stress_a	GSM262627;GSM262628;GSM262629;GSM262630;GSM262631;GSM262632;GSM262633;GSM262634;GSM262635;GSM262636;GSM262637;GSM262638	Multiple stress for 6 days Replicates Biological (2/4) - Technical (1/4), Grown in rolling bottle, Replacing head space every other day with gas mixture O2:CO2:N2	Deb C, Lee CM, Dubey VS, Daniel J et al. A novel in vitro multiple-stress dormancy model for Mycobacterium tuberculosis generates a lipid-loaded, drug-tolerant, dormant pathogen. PLoS One 2009 Jun 29;4(6):e6077.
GSM262636	GSE10391	GPL4369	D06.stress_a	241	Multiple Stress	Multiple stress sources applied simultaneously	11	multiple					y	144	D03.stress_a	GSM262627;GSM262628;GSM262629;GSM262630;GSM262631;GSM262632;GSM262633;GSM262634;GSM262635;GSM262636;GSM262637;GSM262638	Multiple stress for 6 days Replicates Biological (2/4) - Technical (2/4), Grown in rolling bottle, Replacing head space every other day with gas mixture O2:CO2:N2	Deb C, Lee CM, Dubey VS, Daniel J et al. A novel in vitro multiple-stress dormancy model for Mycobacterium tuberculosis generates a lipid-loaded, drug-tolerant, dormant pathogen. PLoS One 2009 Jun 29;4(6):e6077.
GSM262637	GSE10391	GPL4369	D06.stress_a	241	Multiple Stress	Multiple stress sources applied simultaneously	11	multiple					y	144	D03.stress_a	GSM262627;GSM262628;GSM262629;GSM262630;GSM262631;GSM262632;GSM262633;GSM262634;GSM262635;GSM262636;GSM262637;GSM262638	Multiple stress for 6 days Replicates Biological (2/4) - Technical (3/4), Grown in rolling bottle, Replacing head space every other day with gas mixture O2:CO2:N2	Deb C, Lee CM, Dubey VS, Daniel J et al. A novel in vitro multiple-stress dormancy model for Mycobacterium tuberculosis generates a lipid-loaded, drug-tolerant, dormant pathogen. PLoS One 2009 Jun 29;4(6):e6077.
GSM262638	GSE10391	GPL4369	D06.stress_a	241	Multiple Stress	Multiple stress sources applied simultaneously	11	multiple					y	144	D03.stress_a	GSM262627;GSM262628;GSM262629;GSM262630;GSM262631;GSM262632;GSM262633;GSM262634;GSM262635;GSM262636;GSM262637;GSM262638	Multiple stress for 6 days Replicates Biological (2/4) - Technical (4/4), Grown in rolling bottle, Replacing head space every other day with gas mixture O2:CO2:N2	Deb C, Lee CM, Dubey VS, Daniel J et al. A novel in vitro multiple-stress dormancy model for Mycobacterium tuberculosis generates a lipid-loaded, drug-tolerant, dormant pathogen. PLoS One 2009 Jun 29;4(6):e6077.
GSM262639	GSE10391	GPL4388	D06.stress_b	242	Multiple Stress	Multiple stress sources applied simultaneously	11	multiple					y	144	D03.stress_b	GSM262639;GSM262640;GSM262641;GSM262642;GSM262643	Multiple stress for 6 days Replicates Biological (3/4) - Technical (1/3), Grown in rolling bottle, Replacing head space every other day with gas mixture O2:CO2:N2	Deb C, Lee CM, Dubey VS, Daniel J et al. A novel in vitro multiple-stress dormancy model for Mycobacterium tuberculosis generates a lipid-loaded, drug-tolerant, dormant pathogen. PLoS One 2009 Jun 29;4(6):e6077.
GSM262640	GSE10391	GPL4388	D06.stress_b	242	Multiple Stress	Multiple stress sources applied simultaneously	11	multiple					y	144	D03.stress_b	GSM262639;GSM262640;GSM262641;GSM262642;GSM262643	Multiple stress for 6 days Replicates Biological (3/4) - Technical (2/3), Grown in rolling bottle, Replacing head space every other day with gas mixture O2:CO2:N2	Deb C, Lee CM, Dubey VS, Daniel J et al. A novel in vitro multiple-stress dormancy model for Mycobacterium tuberculosis generates a lipid-loaded, drug-tolerant, dormant pathogen. PLoS One 2009 Jun 29;4(6):e6077.
GSM262641	GSE10391	GPL4388	D06.stress_b	242	Multiple Stress	Multiple stress sources applied simultaneously	11	multiple					y	144	D03.stress_b	GSM262639;GSM262640;GSM262641;GSM262642;GSM262643	Multiple stress for 6 days Replicates Biological (3/4) - Technical (3/3), Grown in rolling bottle, Replacing head space every other day with gas mixture O2:CO2:N2	Deb C, Lee CM, Dubey VS, Daniel J et al. A novel in vitro multiple-stress dormancy model for Mycobacterium tuberculosis generates a lipid-loaded, drug-tolerant, dormant pathogen. PLoS One 2009 Jun 29;4(6):e6077.
GSM262642	GSE10391	GPL4388	D06.stress_b	242	Multiple Stress	Multiple stress sources applied simultaneously	11	multiple					y	144	D03.stress_b	GSM262639;GSM262640;GSM262641;GSM262642;GSM262643	Multiple stress for 6 days Replicates Biological (4/4) - Technical (1/2), Grown in rolling bottle, Replacing head space every other day with gas mixture O2:CO2:N2	Deb C, Lee CM, Dubey VS, Daniel J et al. A novel in vitro multiple-stress dormancy model for Mycobacterium tuberculosis generates a lipid-loaded, drug-tolerant, dormant pathogen. PLoS One 2009 Jun 29;4(6):e6077.
GSM262643	GSE10391	GPL4388	D06.stress_b	242	Multiple Stress	Multiple stress sources applied simultaneously	11	multiple					y	144	D03.stress_b	GSM262639;GSM262640;GSM262641;GSM262642;GSM262643	Multiple stress for 6 days Replicates Biological (4/4) - Technical (2/2), Grown in rolling bottle, Replacing head space every other day with gas mixture O2:CO2:N2	Deb C, Lee CM, Dubey VS, Daniel J et al. A novel in vitro multiple-stress dormancy model for Mycobacterium tuberculosis generates a lipid-loaded, drug-tolerant, dormant pathogen. PLoS One 2009 Jun 29;4(6):e6077.
GSM262657	GSE10391	GPL4388	D09.red.stress	242	Multiple Stress	Multiple stress sources applied simultaneously	11	multiple		reduced Dubos		reduced Dubos	y	216	D03.red.stress	GSM262657;GSM262658	Multiple stress for 9 days in reduced DUBOS medium (10%, pH5.0).Replicates 3 of 6, Grown in rolling bottle, Replacing head space every other day with gas mixture O2:CO2:N2	Deb C, Lee CM, Dubey VS, Daniel J et al. A novel in vitro multiple-stress dormancy model for Mycobacterium tuberculosis generates a lipid-loaded, drug-tolerant, dormant pathogen. PLoS One 2009 Jun 29;4(6):e6077.
GSM262658	GSE10391	GPL4388	D09.red.stress	243	Multiple Stress	Multiple stress sources applied simultaneously	11	multiple		reduced Dubos		reduced Dubos	y	216	D03.red.stress	GSM262657;GSM262658	Multiple stress for 9 days in reduced DUBOS medium (10%, pH5.0).Replicates 4 of 6, Grown in rolling bottle, Replacing head space every other day with gas mixture O2:CO2:N2	Deb C, Lee CM, Dubey VS, Daniel J et al. A novel in vitro multiple-stress dormancy model for Mycobacterium tuberculosis generates a lipid-loaded, drug-tolerant, dormant pathogen. PLoS One 2009 Jun 29;4(6):e6077.
GSM262644	GSE10391	GPL4369	D12.stress_a	243	Multiple Stress	Multiple stress sources applied simultaneously	11	multiple					y	288	D06.stress_a	GSM262644;GSM262645;GSM262646;GSM262647;GSM262648;GSM262649;GSM262650;GSM262651;GSM262652;GSM262653;GSM262654	Multiple stress for 12 days Replicates Biological (1/2) - Technical (1/7), Grown in rolling bottle, Replacing head space every other day with gas mixture O2:CO2:N2	Deb C, Lee CM, Dubey VS, Daniel J et al. A novel in vitro multiple-stress dormancy model for Mycobacterium tuberculosis generates a lipid-loaded, drug-tolerant, dormant pathogen. PLoS One 2009 Jun 29;4(6):e6077.
GSM262645	GSE10391	GPL4369	D12.stress_a	244	Multiple Stress	Multiple stress sources applied simultaneously	11	multiple					y	288	D06.stress_a	GSM262644;GSM262645;GSM262646;GSM262647;GSM262648;GSM262649;GSM262650;GSM262651;GSM262652;GSM262653;GSM262655	Multiple stress for 12 days Replicates Biological (1/2) - Technical (2/7), Grown in rolling bottle, Replacing head space every other day with gas mixture O2:CO2:N2	Deb C, Lee CM, Dubey VS, Daniel J et al. A novel in vitro multiple-stress dormancy model for Mycobacterium tuberculosis generates a lipid-loaded, drug-tolerant, dormant pathogen. PLoS One 2009 Jun 29;4(6):e6077.
GSM262646	GSE10391	GPL4369	D12.stress_a	244	Multiple Stress	Multiple stress sources applied simultaneously	11	multiple					y	288	D06.stress_a	GSM262644;GSM262645;GSM262646;GSM262647;GSM262648;GSM262649;GSM262650;GSM262651;GSM262652;GSM262653;GSM262656	Multiple stress for 12 days Replicates Biological (1/2) - Technical (3/7), Grown in rolling bottle, Replacing head space every other day with gas mixture O2:CO2:N2	Deb C, Lee CM, Dubey VS, Daniel J et al. A novel in vitro multiple-stress dormancy model for Mycobacterium tuberculosis generates a lipid-loaded, drug-tolerant, dormant pathogen. PLoS One 2009 Jun 29;4(6):e6077.
GSM262647	GSE10391	GPL4369	D12.stress_a	244	Multiple Stress	Multiple stress sources applied simultaneously	11	multiple					y	288	D06.stress_a	GSM262644;GSM262645;GSM262646;GSM262647;GSM262648;GSM262649;GSM262650;GSM262651;GSM262652;GSM262653;GSM262657	Multiple stress for 12 days Replicates Biological (1/2) - Technical (4/7), Grown in rolling bottle, Replacing head space every other day with gas mixture O2:CO2:N2	Deb C, Lee CM, Dubey VS, Daniel J et al. A novel in vitro multiple-stress dormancy model for Mycobacterium tuberculosis generates a lipid-loaded, drug-tolerant, dormant pathogen. PLoS One 2009 Jun 29;4(6):e6077.
GSM262648	GSE10391	GPL4369	D12.stress_a	244	Multiple Stress	Multiple stress sources applied simultaneously	11	multiple					y	288	D06.stress_a	GSM262644;GSM262645;GSM262646;GSM262647;GSM262648;GSM262649;GSM262650;GSM262651;GSM262652;GSM262653;GSM262658	Multiple stress for 12 days Replicates Biological (1/2) - Technical (5/7), Grown in rolling bottle, Replacing head space every other day with gas mixture O2:CO2:N2	Deb C, Lee CM, Dubey VS, Daniel J et al. A novel in vitro multiple-stress dormancy model for Mycobacterium tuberculosis generates a lipid-loaded, drug-tolerant, dormant pathogen. PLoS One 2009 Jun 29;4(6):e6077.
GSM262649	GSE10391	GPL4369	D12.stress_a	244	Multiple Stress	Multiple stress sources applied simultaneously	11	multiple					y	288	D06.stress_a	GSM262644;GSM262645;GSM262646;GSM262647;GSM262648;GSM262649;GSM262650;GSM262651;GSM262652;GSM262653;GSM262659	Multiple stress for 12 days Replicates Biological (1/2) - Technical (6/7), Grown in rolling bottle, Replacing head space every other day with gas mixture O2:CO2:N2	Deb C, Lee CM, Dubey VS, Daniel J et al. A novel in vitro multiple-stress dormancy model for Mycobacterium tuberculosis generates a lipid-loaded, drug-tolerant, dormant pathogen. PLoS One 2009 Jun 29;4(6):e6077.
GSM262650	GSE10391	GPL4369	D12.stress_a	244	Multiple Stress	Multiple stress sources applied simultaneously	11	multiple					y	288	D06.stress_a	GSM262644;GSM262645;GSM262646;GSM262647;GSM262648;GSM262649;GSM262650;GSM262651;GSM262652;GSM262653;GSM262660	Multiple stress for 12 days Replicates Biological (1/2) - Technical (7/7), Grown in rolling bottle, Replacing head space every other day with gas mixture O2:CO2:N2	Deb C, Lee CM, Dubey VS, Daniel J et al. A novel in vitro multiple-stress dormancy model for Mycobacterium tuberculosis generates a lipid-loaded, drug-tolerant, dormant pathogen. PLoS One 2009 Jun 29;4(6):e6077.
GSM262651	GSE10391	GPL4369	D12.stress_a	244	Multiple Stress	Multiple stress sources applied simultaneously	11	multiple					y	288	D06.stress_a	GSM262644;GSM262645;GSM262646;GSM262647;GSM262648;GSM262649;GSM262650;GSM262651;GSM262652;GSM262653;GSM262661	Multiple stress for 12 days Replicates Biological (2/2) - Technical (1/4), Grown in rolling bottle, Replacing head space every other day with gas mixture O2:CO2:N2	Deb C, Lee CM, Dubey VS, Daniel J et al. A novel in vitro multiple-stress dormancy model for Mycobacterium tuberculosis generates a lipid-loaded, drug-tolerant, dormant pathogen. PLoS One 2009 Jun 29;4(6):e6077.
GSM262652	GSE10391	GPL4369	D12.stress_a	244	Multiple Stress	Multiple stress sources applied simultaneously	11	multiple					y	288	D06.stress_a	GSM262644;GSM262645;GSM262646;GSM262647;GSM262648;GSM262649;GSM262650;GSM262651;GSM262652;GSM262653;GSM262662	Multiple stress for 12 days Replicates Biological (2/2) - Technical (2/4), Grown in rolling bottle, Replacing head space every other day with gas mixture O2:CO2:N2	Deb C, Lee CM, Dubey VS, Daniel J et al. A novel in vitro multiple-stress dormancy model for Mycobacterium tuberculosis generates a lipid-loaded, drug-tolerant, dormant pathogen. PLoS One 2009 Jun 29;4(6):e6077.
GSM262653	GSE10391	GPL4369	D12.stress_a	244	Multiple Stress	Multiple stress sources applied simultaneously	11	multiple					y	288	D06.stress_a	GSM262644;GSM262645;GSM262646;GSM262647;GSM262648;GSM262649;GSM262650;GSM262651;GSM262652;GSM262653;GSM262663	Multiple stress for 12 days Replicates Biological (2/2) - Technical (3/4), Grown in rolling bottle, Replacing head space every other day with gas mixture O2:CO2:N2	Deb C, Lee CM, Dubey VS, Daniel J et al. A novel in vitro multiple-stress dormancy model for Mycobacterium tuberculosis generates a lipid-loaded, drug-tolerant, dormant pathogen. PLoS One 2009 Jun 29;4(6):e6077.
GSM262654	GSE10391	GPL4369	D12.stress_a	244	Multiple Stress	Multiple stress sources applied simultaneously	11	multiple					y	288	D06.stress_a	GSM262644;GSM262645;GSM262646;GSM262647;GSM262648;GSM262649;GSM262650;GSM262651;GSM262652;GSM262653;GSM262664	Multiple stress for 12 days Replicates Biological (2/2) - Technical (4/4), Grown in rolling bottle, Replacing head space every other day with gas mixture O2:CO2:N2	Deb C, Lee CM, Dubey VS, Daniel J et al. A novel in vitro multiple-stress dormancy model for Mycobacterium tuberculosis generates a lipid-loaded, drug-tolerant, dormant pathogen. PLoS One 2009 Jun 29;4(6):e6077.
GSM262659	GSE10391	GPL4388	D18.red.stress	245	Multiple Stress	Multiple stress sources applied simultaneously	11	multiple		reduced Dubos		reduced Dubos	y	432	D09.red.stress	GSM262659;GSM262660	Multiple stress for 18 days in reduced DUBOS medium (10%, pH5.0).Replicates 5 of 6, Grown in rolling bottle, Replacing head space every other day with gas mixture O2:CO2:N2	Deb C, Lee CM, Dubey VS, Daniel J et al. A novel in vitro multiple-stress dormancy model for Mycobacterium tuberculosis generates a lipid-loaded, drug-tolerant, dormant pathogen. PLoS One 2009 Jun 29;4(6):e6077.
GSM262660	GSE10391	GPL4388	D18.red.stress	245	Multiple Stress	Multiple stress sources applied simultaneously	11	multiple		reduced Dubos		reduced Dubos	y	432	D09.red.stress	GSM262659;GSM262660	Multiple stress for 18 days in reduced DUBOS medium (10%, pH5.0).Replicates 6 of 6, Grown in rolling bottle, Replacing head space every other day with gas mixture O2:CO2:N2	Deb C, Lee CM, Dubey VS, Daniel J et al. A novel in vitro multiple-stress dormancy model for Mycobacterium tuberculosis generates a lipid-loaded, drug-tolerant, dormant pathogen. PLoS One 2009 Jun 29;4(6):e6077.
GSM28277	GSE1642	GPL1343	0.05mM Palmitate (min med): 10mM Glucose (min med) 3d	246		Minimal medium (succinate/palmitate as carbon source	12	Palmitate						3days	NA	#	H37Rv had been grown to an OD of 0.4-0.5 in defined minimal medium contaning respective C-source (glucose or palmitate). A dilution was made of this culture into fresh minimal medium containing respective C-source (0.05mM palmitate or 10mM glucose) and grown for three more days until OD 0.3 before RNA isolation. Glucose cells	Boshoff HI, Myers TG, Copp BR, McNeil MR et al. The transcriptional responses of Mycobacterium tuberculosis to inhibitors of metabolism: novel insights into drug mechanisms of action. J Biol Chem 2004 Sep 17;279(38):40174-84
GSM28272	GSE1642	GPL1343	0.05mM Palmitate (min med): 10mM Glucose (min med) 4d	247	Palmitate	Minimal medium (succinate/palmitate as carbon source	12	Palmitate	0.05mM	Glucose	10mM	Palmitate/Glucose	y	4days	0.05mM Palmitate (min med): 10mM Glucose (min med) 3d	#	H37Rv (mid-log in 7H9-based medium) was washed in defined minimal medium without carbon source. Cells were then diluted into defined minimal medium containing either 0.05mM palmitate or 10mM glucose (reference) as C-source and grown for four days until OD 0.3.	Boshoff HI, Myers TG, Copp BR, McNeil MR et al. The transcriptional responses of Mycobacterium tuberculosis to inhibitors of metabolism: novel insights into drug mechanisms of action. J Biol Chem 2004 Sep 17;279(38):40174-84
GSM28283	GSE1642	GPL1343	0.05mM Palmitate (min med): 10mM Glucose (min med) 7d	248	Palmitate	Minimal medium (succinate/palmitate as carbon source	12	Palmitate	0.05mM	Glucose	10mM	Palmitate/Glucose	y	7days	0.05mM Palmitate (min med): 10mM Glucose (min med) 4d	#	H37Rv from a stationary phase culture in 7H9-based medium was washed twice in minimal medium without C-source. The cells were subsequently diluted into minimal medium containing either 10mM glucose or 0.05mM palmitate and grown for 1 week until OD	Boshoff HI, Myers TG, Copp BR, McNeil MR et al. The transcriptional responses of Mycobacterium tuberculosis to inhibitors of metabolism: novel insights into drug mechanisms of action. J Biol Chem 2004 Sep 17;279(38):40174-84
GSM28265	GSE1642	GPL1343	Min med - Succinate: Min med glucose	249	Palmitate	Minimal medium (succinate/palmitate as carbon source	12	Succinate		Clucose			n	24	NA	#	H37Rv was grown for 2 days in minimal medium containing 0.05% Tween 80 and 10mM succinate as sole carbon source. OD650 at start was 0.157 and after 2d was 0.404. RNA was extracted and labeled with Cy5. Cy3 label used similarly grown culture except that C-source was 10mM glucose.	Boshoff HI, Myers TG, Copp BR, McNeil MR et al. The transcriptional responses of Mycobacterium tuberculosis to inhibitors of metabolism: novel insights into drug mechanisms of action. J Biol Chem 2004 Sep 17;279(38):40174-84
GSM28264	GSE1642	GPL1343	Min med -Palmitate: Min med - Glucose	250	Palmitate	Minimal medium (succinate/palmitate as carbon source	12	Palmitate		Glucose			n	24	NA	#	H37Rv was grown for 2 days in minimal medium containing 0.05% Tween 80 and 0.05mM Sodium palmitate as sole carbon source. OD650 at start was 0.20 and after 2d was 0.356. RNA was extracted and labeled with Cy5. Cy3 label used similarly grown culture except that C-source was 10mM glucose.	Boshoff HI, Myers TG, Copp BR, McNeil MR et al. The transcriptional responses of Mycobacterium tuberculosis to inhibitors of metabolism: novel insights into drug mechanisms of action. J Biol Chem 2004 Sep 17;279(38):40174-84
GSM28282	GSE1642	GPL1343	10mM Succinate (min med): 10mM Glucose (min med)	251	Succinate	Minimal medium (succinate/palmitate as carbon source	12	Succinate	10mM	Glucose	10mM		n	72	NA	GSM28282;GSM28276;GSM28271	H37Rv from a stationary phase culture in 7H9-based medium was washed twice in minimal medium without C-source. The cells were subsequently diluted into minimal medium containing either 10mM glucose or 10mM succinate and grown for 1 week until OD	Boshoff HI, Myers TG, Copp BR, McNeil MR et al. The transcriptional responses of Mycobacterium tuberculosis to inhibitors of metabolism: novel insights into drug mechanisms of action. J Biol Chem 2004 Sep 17;279(38):40174-84
GSM28276	GSE1642	GPL1343	10mM Succinate (min med): 10mM Glucose (min med)	251	Succinate	Minimal medium (succinate/palmitate as carbon source	12	Succinate	10mM	Glucose	10mM		n	72	NA	GSM28282;GSM28276;GSM28271	H37Rv had been grown to an OD of 0.4-0.5 in defined minimal medium containing the respective C-source (10mM succinate or 10mM glucose). A dilution was made of this culture into fresh minimal medium containing respective C-source (10mM succinate or 10mM glucose) and grown for three more days until OD 0.3 before RNA isolation. Glucose cells	Boshoff HI, Myers TG, Copp BR, McNeil MR et al. The transcriptional responses of Mycobacterium tuberculosis to inhibitors of metabolism: novel insights into drug mechanisms of action. J Biol Chem 2004 Sep 17;279(38):40174-84
GSM28271	GSE1642	GPL1343	10mM Succinate (min med): 10mM Glucose (min med)	251	Succinate	Minimal medium (succinate/palmitate as carbon source	12	Succinate	10mM	Glucose	10mM		n	72	NA	GSM28282;GSM28276;GSM28271	H37Rv (mid-log in 7H9-based medium) was washed in defined minimal medium without carbon source. Cells were then diluted into defined minimal medium containing either 10mM Succinate or 10mM glucose (reference) as C-source and grown for four days until OD 0.3.	Boshoff HI, Myers TG, Copp BR, McNeil MR et al. The transcriptional responses of Mycobacterium tuberculosis to inhibitors of metabolism: novel insights into drug mechanisms of action. J Biol Chem 2004 Sep 17;279(38):40174-84
GSM28238	GSE1642	GPL1343	Minimal medium (Succinate): 7H9-based medium	252	Succinate	Minimal medium (succinate/palmitate as carbon source	12	Succinate					n	6	NA	GSM28237;GSM28238	H37Rv was grown to an OD of 0.3 in normal 7H9-based medium. At this stage culture was treated for 6h with 50uL DMSO/50mL culture followed by RNA extraction - this was labeled with Cy3. Another culture was grown in Minimal medium containing 10mM succinate as C-source and the RNA extracted at OD	Boshoff HI, Myers TG, Copp BR, McNeil MR et al. The transcriptional responses of Mycobacterium tuberculosis to inhibitors of metabolism: novel insights into drug mechanisms of action. J Biol Chem 2004 Sep 17;279(38):40174-84
GSM28237	GSE1642	GPL1343	Minimal medium (Succinate): 7H9-based medium	252	Succinate	Minimal medium (succinate/palmitate as carbon source	12	Succinate					n	6	NA	GSM28237;GSM28238	H37Rv was grown to an OD of 0.3 in normal 7H9-based medium. At this stage culture was treated for 6h with 50uL DMSO/50mL culture followed by RNA extraction - this was labeled with Cy3. Another culture was grown in Minimal medium containing 10mM succinate as C-source and the RNA extracted at OD	Boshoff HI, Myers TG, Copp BR, McNeil MR et al. The transcriptional responses of Mycobacterium tuberculosis to inhibitors of metabolism: novel insights into drug mechanisms of action. J Biol Chem 2004 Sep 17;279(38):40174-84
GSM28248	GSE1642	GPL1343	0.2ug/mL PA824: DMSO, 6h		PA824	not classified	13	PA824	0.2ug/mL	DMSO	0.2ug/mL		n	6	NA	GSM28248;GSM28250	H37Rv was grown to an OD of 0.3. At this stage 50mL culture was treated either with 50uL 0.2mg/mL PA824 in DMSO or DMSO alone. RNA was extracted from cultures after 6h.	Boshoff HI, Myers TG, Copp BR, McNeil MR et al. The transcriptional responses of Mycobacterium tuberculosis to inhibitors of metabolism: novel insights into drug mechanisms of action. J Biol Chem 2004 Sep 17;279(38):40174-84
GSM28250	GSE1642	GPL1343	0.2ug/mL PA824: DMSO, 6h		PA824	not classified	13	PA824	0.2ug/mL	DMSO	0.2ug/mL		n	6	NA	GSM28248;GSM28250	H37Rv was grown to an OD of 0.3. At this stage 50mL culture was treated either with 50uL 0.2mg/mL PA824 in DMSO or DMSO alone. RNA was extracted from cultures after 6h.	Boshoff HI, Myers TG, Copp BR, McNeil MR et al. The transcriptional responses of Mycobacterium tuberculosis to inhibitors of metabolism: novel insights into drug mechanisms of action. J Biol Chem 2004 Sep 17;279(38):40174-84
GSM28245	GSE1642	GPL1343	0.4ug/mL PA824: DMSO, 6h_a	253	PA824	not classified	13	PA824	0.4ug/mL	DMSO	0.4ug/mL		n	6	NA	GSM28249;GSM28251;GSM28245	H37Rv was grown to an OD650 of 0.3. At this stage, 50mL culture was treated with with 50uL drug at 0.4ug/mL (from 0.4mg/mL stock) or with equivalent amount of DMSO. RNA was extracted after 6h	Boshoff HI, Myers TG, Copp BR, McNeil MR et al. The transcriptional responses of Mycobacterium tuberculosis to inhibitors of metabolism: novel insights into drug mechanisms of action. J Biol Chem 2004 Sep 17;279(38):40174-84
GSM28249	GSE1642	GPL1343	0.4ug/mL PA824: DMSO, 6h_a	253	PA824	not classified	13	PA824	0.4ug/mL	DMSO	0.4ug/mL		n	6	NA	GSM28249;GSM28251;GSM28245	H37Rv was grown to an OD of 0.3. At this stage 50mL culture was treated either with 50uL 0.4mg/mL PA824 in DMSO or DMSO alone. RNA was extracted from cultures after 6h.	Boshoff HI, Myers TG, Copp BR, McNeil MR et al. The transcriptional responses of Mycobacterium tuberculosis to inhibitors of metabolism: novel insights into drug mechanisms of action. J Biol Chem 2004 Sep 17;279(38):40174-84
GSM28251	GSE1642	GPL1343	0.4ug/mL PA824: DMSO, 6h_a	253	PA824	not classified	13	PA824	0.4ug/mL	DMSO	0.4ug/mL		n	6	NA	GSM28249;GSM28251;GSM28245	H37Rv was grown to an OD of 0.3. At this stage 50mL culture was treated either with 50uL 0.4mg/mL PA824 in DMSO or DMSO alone. RNA was extracted from cultures after 6h.	Boshoff HI, Myers TG, Copp BR, McNeil MR et al. The transcriptional responses of Mycobacterium tuberculosis to inhibitors of metabolism: novel insights into drug mechanisms of action. J Biol Chem 2004 Sep 17;279(38):40174-84
GSM28244	GSE1642	GPL1396	0.4ug/mL PA824: DMSO, 6h_b	254	PA824	not classified	13	PA824	0.4ug/mL	DMSO	0.4ug/mL		n	6	NA	#	H37Rv was grown to an OD650 of 0.3. At this stage, 50mL culture was treated with with 50uL drug at 0.4ug/mL (from 0.4mg/mL stock) or with equivalent amount of DMSO. RNA was extracted after 6h	Boshoff HI, Myers TG, Copp BR, McNeil MR et al. The transcriptional responses of Mycobacterium tuberculosis to inhibitors of metabolism: novel insights into drug mechanisms of action. J Biol Chem 2004 Sep 17;279(38):40174-84
GSM28247	GSE1642	GPL1343	2ug/mL PA824: DMSO, 6h_a	255	PA824	not classified	13	PA824	2ug/mL	DMSO			n	6	NA	#	H37Rv was grown to an OD650 of 0.3. At this stage, 50mL culture was treated with with 50uL drug at 2ug/mL (from 2mg/mL stock) or with equivalent amount of DMSO. RNA was extracted after 6h	Boshoff HI, Myers TG, Copp BR, McNeil MR et al. The transcriptional responses of Mycobacterium tuberculosis to inhibitors of metabolism: novel insights into drug mechanisms of action. J Biol Chem 2004 Sep 17;279(38):40174-84
GSM28246	GSE1642	GPL1396	2ug/mL PA824: DMSO, 6h_b	256	PA824	not classified	13	PA824	2ug/mL	DMSO			n	6	NA	#	H37Rv was grown to an OD650 of 0.3. At this stage, 50mL culture was treated with with 50uL drug at 2ug/mL (from 2mg/mL stock) or with equivalent amount of DMSO. RNA was extracted after 6h	Boshoff HI, Myers TG, Copp BR, McNeil MR et al. The transcriptional responses of Mycobacterium tuberculosis to inhibitors of metabolism: novel insights into drug mechanisms of action. J Biol Chem 2004 Sep 17;279(38):40174-84
GSM28290	GSE1642	GPL1343	10ug/mLMethoxatin: DMSO, 6h	257	Methoxatin	not classified	13	Methoxatin	10ug/mL	DMSO			n	6	NA	GSM28290;GSM28284;	H37Rv was grown to an OD650 of 0.2 in normal 7H9-based medium (+Tween) before treatment for 6h with 50uL 10mg/mL methoxatin / DMSO per 50mL culture or equivalent amount of DMSO	Boshoff HI, Myers TG, Copp BR, McNeil MR et al. The transcriptional responses of Mycobacterium tuberculosis to inhibitors of metabolism: novel insights into drug mechanisms of action. J Biol Chem 2004 Sep 17;279(38):40174-84
GSM28289	GSE1642	GPL1343	20ug/mL methoxatin: DMSO, 6h	258	Methoxatin	not classified	13	methoxatin	20ug/mL	DMSO			n	6	NA	#	H37Rv was grown in normal 7H9-based medium (with Tween) to an OD650 of 0.2 before treatment for 6h with 20ug/mL methoxatin (from 10mg/mL stock) or 50uL DMSO/50mL culture for reference RNA extraction.	Boshoff HI, Myers TG, Copp BR, McNeil MR et al. The transcriptional responses of Mycobacterium tuberculosis to inhibitors of metabolism: novel insights into drug mechanisms of action. J Biol Chem 2004 Sep 17;279(38):40174-84
GSM28284	GSE1642	GPL1343	10ug/mL Methoxatin: DMSO, 6h		Methoxatin	not classified	13	Methoxatin	10ug/mL	DMSO			n	6	NA	GSM28290;GSM28284;	H37Rv was grown in 7H9-based medium without Tween 80 to an OD650 of 0.2 and then 50mL culture was treated with 50uL methoxatin in DMSO or DMSO alone for 6h before RNA extraction	Boshoff HI, Myers TG, Copp BR, McNeil MR et al. The transcriptional responses of Mycobacterium tuberculosis to inhibitors of metabolism: novel insights into drug mechanisms of action. J Biol Chem 2004 Sep 17;279(38):40174-84
GSM28280	GSE1642	GPL1343	1ug/mL ARP2: DMSO, 6h	259	ARP2	not classified	13	ARP2	1ug/mL	DMSO			n	6	NA	#	H37Rv was grown to an OD650 of 0.2. 50mL of culture was treated for 6h with either 50uL 1mg/mL compound ARP2 in DMSO or 50uL DMSO before RNA extraction	Boshoff HI, Myers TG, Copp BR, McNeil MR et al. The transcriptional responses of Mycobacterium tuberculosis to inhibitors of metabolism: novel insights into drug mechanisms of action. J Biol Chem 2004 Sep 17;279(38):40174-84
GSM28281	GSE1642	GPL1343	4ug/mL ARP2: DMSO, 6h	260	ARP2	not classified	13	ARP2	4ug/mL	DMSO			n	6	NA	#	H37Rv was grown to an OD650 of 0.2. 50mL of culture was treated for 6h with either 50uL 4mg/mL compound ARP2 in DMSO or 50uL DMSO before RNA extraction	Boshoff HI, Myers TG, Copp BR, McNeil MR et al. The transcriptional responses of Mycobacterium tuberculosis to inhibitors of metabolism: novel insights into drug mechanisms of action. J Biol Chem 2004 Sep 17;279(38):40174-84
GSM28278	GSE1642	GPL1343	1ug/mL ARP4: DMSO, 6h	261	ARP4	not classified	13	ARP4	1ug/mL	DMSO			n	6	NA	#	H37Rv was grown to an OD650 of 0.2. 50mL of culture was treated for 6h with either 50uL 1mg/mL compound ARP4 in DMSO or 50uL DMSO before RNA extraction	Boshoff HI, Myers TG, Copp BR, McNeil MR et al. The transcriptional responses of Mycobacterium tuberculosis to inhibitors of metabolism: novel insights into drug mechanisms of action. J Biol Chem 2004 Sep 17;279(38):40174-84
GSM28279	GSE1642	GPL1343	4ug/mL ARP4: DMSO, 6h	262	ARP4	not classified	13	ARP4	5ug/mL	DMSO			n	6	NA	#	H37Rv was grown to an OD650 of 0.2. 50mL of culture was treated for 6h with either 50uL 4mg/mL compound ARP4 in DMSO or 50uL DMSO before RNA extraction	Boshoff HI, Myers TG, Copp BR, McNeil MR et al. The transcriptional responses of Mycobacterium tuberculosis to inhibitors of metabolism: novel insights into drug mechanisms of action. J Biol Chem 2004 Sep 17;279(38):40174-84
GSM28173	GSE1642	GPL1396	10ug/mL PA-1: DMSO, 6h	263	PA-1	not classified	13	PA-1	10ug/mL	DMSO			n	6	NA	GSM28173;GSM28163;GSM28164	H37Rv at an OD of 0.3 was treated for 6h with 50ug/mL PA-1 whereas control culture was treated for 6h with an equivalent amount of DMSO (100uL in 50mL culture in 250mL roller flask).	Boshoff HI, Myers TG, Copp BR, McNeil MR et al. The transcriptional responses of Mycobacterium tuberculosis to inhibitors of metabolism: novel insights into drug mechanisms of action. J Biol Chem 2004 Sep 17;279(38):40174-84
GSM28164	GSE1642	GPL1396	10ug/mL PA-1: DMSO, 6h	263	PA-1	not classified	13	PA-1	10ug/mL	DMSO			n	6	NA	GSM28173;GSM28163;GSM28164	H37Rv (OD 0.3) treated for 6h with 10ug/mL PA-1 (stock at 10mg/mL in DMSO and 50uL added / 50mL culture). Control cells were treated with DMSO alone.	Boshoff HI, Myers TG, Copp BR, McNeil MR et al. The transcriptional responses of Mycobacterium tuberculosis to inhibitors of metabolism: novel insights into drug mechanisms of action. J Biol Chem 2004 Sep 17;279(38):40174-84
GSM28163	GSE1642	GPL1396	10ug/mL PA-1: DMSO, 6h	263	PA-1	not classified	13	PA-1	10ug/mL	DMSO			n	6	NA	GSM28173;GSM28163;GSM28164	H37Rv was treated for 6h with 10ug/mL PA-1 (10mg/mL in DMSO). Control cells were treated with equal amount of DMSO. OD of culture was 0.3	Boshoff HI, Myers TG, Copp BR, McNeil MR et al. The transcriptional responses of Mycobacterium tuberculosis to inhibitors of metabolism: novel insights into drug mechanisms of action. J Biol Chem 2004 Sep 17;279(38):40174-84
GSM28175	GSE1642	GPL1396	50ug/mL PA-1: DMSO, 6h	264	PA-1	not classified	13	PA-1	50ug/mL	DMSO			n	6	NA	#	H37Rv (OD650	Boshoff HI, Myers TG, Copp BR, McNeil MR et al. The transcriptional responses of Mycobacterium tuberculosis to inhibitors of metabolism: novel insights into drug mechanisms of action. J Biol Chem 2004 Sep 17;279(38):40174-84
GSM28165	GSE1642	GPL1396	10ug/mL PA-21: DMSO, 6h	265	PA-21	not classified	13	PA-21	10ug/mL	DMSO			n	6	NA	GSM28166;GSM28165	H37Rv (OD 0.3) treated for 6h with 10ug/mL PA-21 (50uL 10mg/mL stock in DMSO added to 50mL culture). Control cells were treated with an equivalent amount of DMSO.	Boshoff HI, Myers TG, Copp BR, McNeil MR et al. The transcriptional responses of Mycobacterium tuberculosis to inhibitors of metabolism: novel insights into drug mechanisms of action. J Biol Chem 2004 Sep 17;279(38):40174-84
GSM28166	GSE1642	GPL1396	10ug/mL PA-21: DMSO, 6h	265	PA-21	not classified	13	PA-21	10ug/mL	DMSO			n	6	NA	GSM28166;GSM28165	H37Rv was treated for 6h with 10ug/mL PA-21 (50uL 10mg/mL stock in DMSO added per 50mL culture). Control cells treated with equivalent amount of DMSO. OD of culture was 0.3	Boshoff HI, Myers TG, Copp BR, McNeil MR et al. The transcriptional responses of Mycobacterium tuberculosis to inhibitors of metabolism: novel insights into drug mechanisms of action. J Biol Chem 2004 Sep 17;279(38):40174-84
GSM28177	GSE1642	GPL1396	50ug/mL PA-21: DMSO, 6h	266	PA-21	not classified	13	PA-21	50ug/mL	DMSO			n	6	NA	GSM28174;GSM28177	H37Rv at an OD 0f 0.3 was treated for 6h with 50ug/mL PA-21 (100uL of 25mg/mL stock added to 50mL culture). Control culture was treated with equivalent amount of DMSO	Boshoff HI, Myers TG, Copp BR, McNeil MR et al. The transcriptional responses of Mycobacterium tuberculosis to inhibitors of metabolism: novel insights into drug mechanisms of action. J Biol Chem 2004 Sep 17;279(38):40174-84
GSM28174	GSE1642	GPL1396	50ug/mL PA-21: DMSO, 6h	266	PA-21	not classified	13	PA-21	50ug/mL	DMSO			n	6	NA	GSM28174;GSM28177	H37Rv (OD 0.3) was treated for 6h with 50ug/mL PA-21 (add 100uL of 25mg/mL stock to 50mL culture). Control culture was treated with equivalent amount of DMSO	Boshoff HI, Myers TG, Copp BR, McNeil MR et al. The transcriptional responses of Mycobacterium tuberculosis to inhibitors of metabolism: novel insights into drug mechanisms of action. J Biol Chem 2004 Sep 17;279(38):40174-84
GSM28151	GSE1642	GPL1396	12.5ug/mL Antimycin: DMSO, 6h	267	Antimycin	not classified	13	Antimycin	12.5ug/mL	DMSO			n	6	NA	#	H37Rv was treated for 6h in normal medium containing 12.5ug/mL Antimycin A(stock in DMSO, final volume DMSO in culture was 100uL/50mL). Control cells were treated with same amount of DMSO	Boshoff HI, Myers TG, Copp BR, McNeil MR et al. The transcriptional responses of Mycobacterium tuberculosis to inhibitors of metabolism: novel insights into drug mechanisms of action. J Biol Chem 2004 Sep 17;279(38):40174-84
GSM28152	GSE1642	GPL1396	25ug/mL Antimycin: DMSO, 6h	268	Antimycin	not classified	13	Antimycin	25ug/mL	DMSO			n	6	NA	#	H37Rv was treated for 6h in normal medium containing 25ug/mL Antimycin A(stock in DMSO, final volume DMSO in culture was 100uL/50mL). Control cells were treated with same amount of DMSO	Boshoff HI, Myers TG, Copp BR, McNeil MR et al. The transcriptional responses of Mycobacterium tuberculosis to inhibitors of metabolism: novel insights into drug mechanisms of action. J Biol Chem 2004 Sep 17;279(38):40174-84
GSM28162	GSE1642	GPL1396	50ug/mL Antimycin A: DMSO, 6h	269	Antimycin	not classified	13	Antimycin	50ug/mL	DMSO			n	6	NA	GSM28198;GSM28161;GSM28162	H37Rv was treated for 6h with 50ug/mL Antimycin A (100uL 25mg/mL stock in DMSO added per 50mL culture). Control cells were treated with equal amount of DMSO.	Boshoff HI, Myers TG, Copp BR, McNeil MR et al. The transcriptional responses of Mycobacterium tuberculosis to inhibitors of metabolism: novel insights into drug mechanisms of action. J Biol Chem 2004 Sep 17;279(38):40174-84
GSM28161	GSE1642	GPL1396	50ug/mL Antimycin A: DMSO, 6h	269	Antimycin	not classified	13	Antimycin	50ug/mL	DMSO			n	6	NA	GSM28198;GSM28161;GSM28162	H37Rv was treated for 6h with 50ug/mL Antimycin A (added in 100uL DMSO to 50mL culture). Control cells were treated with 100uL DMSO / 50mL culture.	Boshoff HI, Myers TG, Copp BR, McNeil MR et al. The transcriptional responses of Mycobacterium tuberculosis to inhibitors of metabolism: novel insights into drug mechanisms of action. J Biol Chem 2004 Sep 17;279(38):40174-84
GSM28198	GSE1642	GPL1396	50ug/mL Antimycin A: DMSO, 6h	269	Antimycin	not classified	13	Antimycin	50ug/mL	DMSO			n	6	NA	GSM28198;GSM28161;GSM28162	H37Rv at an OD of 0.3 was treated for 6h with Antimycin A(Sigma compound at a stock concentration of 50mg/mL in DMSO) whereas control culture was treated with an equivalent amount of DMSO.	Boshoff HI, Myers TG, Copp BR, McNeil MR et al. The transcriptional responses of Mycobacterium tuberculosis to inhibitors of metabolism: novel insights into drug mechanisms of action. J Biol Chem 2004 Sep 17;279(38):40174-84
GSM28294	GSE1642	GPL1343	1mM DTNB: DMSO, 6h	270	DTNB	not classified	13	DNTNB	1mM	DMSO			n	6	NA	#	H37Rv was grown to an OD650 of 0.22. At this stage 50mL culture was treated with for 6h 1mM DTNB (from 1M stock in DMSO) whereas control culture was treated with equivalent amount of DMSO	Boshoff HI, Myers TG, Copp BR, McNeil MR et al. The transcriptional responses of Mycobacterium tuberculosis to inhibitors of metabolism: novel insights into drug mechanisms of action. J Biol Chem 2004 Sep 17;279(38):40174-84
GSM28144	GSE1642	GPL1396	5ug/mL Procept 6778: DMSO, 6h	271	Procept 6778	not classified	13	Procept 6776	5ug/mL	DMSO			n	6	NA	GSM28143;GSM28144	H37Rv grown in Sauton's medium to OD 0.3 and then treated for 6h with 5ug/mL Procept 6778 (drug at 2.5mg/mL in 100uL DMSO and added to 50mL medium). Control culture treated with DMSO (100uL/50mL medium).	Boshoff HI, Myers TG, Copp BR, McNeil MR et al. The transcriptional responses of Mycobacterium tuberculosis to inhibitors of metabolism: novel insights into drug mechanisms of action. J Biol Chem 2004 Sep 17;279(38):40174-84
GSM28143	GSE1642	GPL1396	5ug/mL Procept 6778: DMSO, 6h	271	Procept 6778	not classified	13	Procept 6776	5ug/mL	DMSO			n	6	NA	GSM28143;GSM28144	H37Rv grown in Sauton's medium to OD 0.3 and then treated for 6h with 5ug/mL Procept 6778 (drug at 2.5mg/mL in 100uL DMSO and added to 50mL medium). Control culture treated with DMSO (100uL/50mL medium).	Boshoff HI, Myers TG, Copp BR, McNeil MR et al. The transcriptional responses of Mycobacterium tuberculosis to inhibitors of metabolism: novel insights into drug mechanisms of action. J Biol Chem 2004 Sep 17;279(38):40174-84
GSM28226	GSE1642	GPL1343	20ug/mL Procept 6776: DMSO, 6h_a	272	Procept 6776	not classified	13	Procept 6776	20ug/mL	DMSO			n	6	NA	#	H37Rv was grown in Sauton's medium to an OD of 0.3. At this stage culture was treated with 50uL of 20mg/mL Procept 6776 compound in DMSO per 50mL culture. Control culture in Sauton's was treated with equivalent amount of DMSO	Boshoff HI, Myers TG, Copp BR, McNeil MR et al. The transcriptional responses of Mycobacterium tuberculosis to inhibitors of metabolism: novel insights into drug mechanisms of action. J Biol Chem 2004 Sep 17;279(38):40174-84
GSM28153	GSE1642	GPL1396	20ug/mL Procept 6776: DMSO, 6h_b	273	Procept 6776	not classified	13	Procept 6776	20ug/mL	DMSO			n	6	NA	GSM28153;GSM28135	H37Rv grown in Sauton's medium to OD 0.3 and then treated for 6h with 20ug/mL Procept 6776 (1.0mg in 100uL DMSO added to 50mL culture). Control cells treated with DMSO (100uL DMSO/50mL medium).	Boshoff HI, Myers TG, Copp BR, McNeil MR et al. The transcriptional responses of Mycobacterium tuberculosis to inhibitors of metabolism: novel insights into drug mechanisms of action. J Biol Chem 2004 Sep 17;279(38):40174-84
GSM28135	GSE1642	GPL1396	20ug/mL Procept 6776: DMSO, 6h_b	273	Procept 6776	not classified	13	Procept 6776	20ug/mL	DMSO			n	6	NA	GSM28153;GSM28135	H37Rv grown in Sauton's medium to OD 0.3 and then treated for 6h with 20ug/mL Procept 6778 (10mg/mL stock in DMSO). Control cells treated with DMSO (100uL DMSO/50mL medium).	Boshoff HI, Myers TG, Copp BR, McNeil MR et al. The transcriptional responses of Mycobacterium tuberculosis to inhibitors of metabolism: novel insights into drug mechanisms of action. J Biol Chem 2004 Sep 17;279(38):40174-84
GSM28141	GSE1642	GPL1396	30ug/mL Procept 6776: DMSO, 6h	274	Procept 6776	not classified	13	Procept 6776	30ug/mL	DMSO			n	6	NA	GSM28142;GSM28141	H37Rv grown in Sauton's medium to OD 0.3 and then treated for 6h with 30ug/mL Procept 6776 (1.5mg in 100uL DMSO added to 50mL culture). Control cells treated with DMSO (100uL DMSO/50mL medium).	Boshoff HI, Myers TG, Copp BR, McNeil MR et al. The transcriptional responses of Mycobacterium tuberculosis to inhibitors of metabolism: novel insights into drug mechanisms of action. J Biol Chem 2004 Sep 17;279(38):40174-84
GSM28142	GSE1642	GPL1396	30ug/mL Procept 6776: DMSO, 6h	274	Procept 6776	not classified	13	Procept 6776	30ug/mL	DMSO			n	6	NA	GSM28142;GSM28141	H37Rv grown in Sauton's medium to OD 0.3 and then treated for 6h with 30ug/mL Procept 6776 (1.5mg in 100uL DMSO added to 50mL culture). Control cells treated with DMSO (100uL DMSO/50mL medium).	Boshoff HI, Myers TG, Copp BR, McNeil MR et al. The transcriptional responses of Mycobacterium tuberculosis to inhibitors of metabolism: novel insights into drug mechanisms of action. J Biol Chem 2004 Sep 17;279(38):40174-84
GSM28236	GSE1642	GPL1343	20ug/mL Procept 6778: DMSO, 6h_a	275	Procept 6778	not classified	13	Procept 6778	20ug/mL	DMSO			n	6	NA	GSM28236;GSM28227	H37Rv was grown in Sauton's medium to an OD of 0.3. At this stage 50mL culture was treated either with 50uL 20mg/mL Procept 6778/DMSO or with 50uL DMSO. RNA was extracted after 6h	Boshoff HI, Myers TG, Copp BR, McNeil MR et al. The transcriptional responses of Mycobacterium tuberculosis to inhibitors of metabolism: novel insights into drug mechanisms of action. J Biol Chem 2004 Sep 17;279(38):40174-84
GSM28227	GSE1642	GPL1343	20ug/mL Procept 6778: DMSO, 6h_a	275	Procept 6778	not classified	13	Procept 6778	20ug/mL	DMSO			n	6	NA	GSM28236;GSM28227	H37Rv was grown in Sauton's medium to an OD of 0.3. At this stage culture was treated with 50uL of 20mg/mL Procept 6778 compound in DMSO per 50mL culture. Control culture (in Sauton's) was treated with equivalent amount of DMSO	Boshoff HI, Myers TG, Copp BR, McNeil MR et al. The transcriptional responses of Mycobacterium tuberculosis to inhibitors of metabolism: novel insights into drug mechanisms of action. J Biol Chem 2004 Sep 17;279(38):40174-84
GSM28154	GSE1642	GPL1396	20ug/mL Procept 6778: DMSO, 6h_b	276	Procept 6778	not classified	13	Procept 6778	20ug/mL	DMSO			n	6	NA	GSM28154;GSM28155;GSM28145	H37Rv grown in Sauton's medium to OD 0.3 and then treated for 6h with 20ug/mL Procept 6778 (1.0mg in 100uL DMSO added to 50mL culture). Control cells treated with DMSO (100uL DMSO/50mL medium).	Boshoff HI, Myers TG, Copp BR, McNeil MR et al. The transcriptional responses of Mycobacterium tuberculosis to inhibitors of metabolism: novel insights into drug mechanisms of action. J Biol Chem 2004 Sep 17;279(38):40174-84
GSM28155	GSE1642	GPL1396	20ug/mL Procept 6778: DMSO, 6h_b	276	Procept 6778	not classified	13	Procept 6778	20ug/mL	DMSO			n	6	NA	GSM28154;GSM28155;GSM28145	H37Rv grown in Sauton's medium to OD 0.3 and then treated for 6h with 20ug/mL Procept 6778 (1.0mg in 100uL DMSO added to 50mL culture). Control cells treated with DMSO (100uL DMSO/50mL medium).	Boshoff HI, Myers TG, Copp BR, McNeil MR et al. The transcriptional responses of Mycobacterium tuberculosis to inhibitors of metabolism: novel insights into drug mechanisms of action. J Biol Chem 2004 Sep 17;279(38):40174-84
GSM28145	GSE1642	GPL1396	20ug/mL Procept 6778: DMSO, 6h_b	276	Procept 6778	not classified	13	Procept 6778	20ug/mL	DMSO			n	6	NA	GSM28154;GSM28155;GSM28145	H37Rv grown in Sauton's medium to OD 0.3 and then treated for 6h with 20ug/mL Procept 6778 (10mg/mL stock in DMSO). Control cells treated with DMSO (100uL DMSO/50mL medium).	Boshoff HI, Myers TG, Copp BR, McNeil MR et al. The transcriptional responses of Mycobacterium tuberculosis to inhibitors of metabolism: novel insights into drug mechanisms of action. J Biol Chem 2004 Sep 17;279(38):40174-84
GSM28156	GSE1642	GPL1396	40ug/mL Procept 6778: DMSO, 6h	277	Procept 6778	not classified	13	Procept 6778	40ug/mL				n	6	NA	GSM28156;GSM28157	H37Rv grown in Sauton's medium to OD 0.3 and then treated for 6h with 40ug/mL Procept 6778 (2.0mg in 100uL DMSO added to 50mL culture). Control cells treated with DMSO (100uL DMSO/50mL medium).	Boshoff HI, Myers TG, Copp BR, McNeil MR et al. The transcriptional responses of Mycobacterium tuberculosis to inhibitors of metabolism: novel insights into drug mechanisms of action. J Biol Chem 2004 Sep 17;279(38):40174-84
GSM28157	GSE1642	GPL1396	40ug/mL Procept 6778: DMSO, 6h	277	Procept 6778	not classified	13	Procept 6778	40ug/mL				n	6	NA	GSM28156;GSM28157	H37Rv grown in Sauton's medium to OD 0.3 and then treated for 6h with 40ug/mL Procept 6778 (2.0mg in 100uL DMSO added to 50mL culture). Control cells treated with DMSO (100uL DMSO/50mL medium).	Boshoff HI, Myers TG, Copp BR, McNeil MR et al. The transcriptional responses of Mycobacterium tuberculosis to inhibitors of metabolism: novel insights into drug mechanisms of action. J Biol Chem 2004 Sep 17;279(38):40174-84
GSM28298	GSE1642	GPL1343	2mM b-mercaptoethanol: DMSO, 6h	278	beta-mercaptoethanol	not classified	13	beta-mercaptoethanol	2mM	DMSO			n	6	NA	#	H37Rv was grown to an OD650 of 0.25. At this stage 50mL culture was treated with 2mM beta-mercaptoethanol + 50uL DMSO whereas control culture was treated with an equivalent amount of DMSO. RNA extracted after 6h.	Boshoff HI, Myers TG, Copp BR, McNeil MR et al. The transcriptional responses of Mycobacterium tuberculosis to inhibitors of metabolism: novel insights into drug mechanisms of action. J Biol Chem 2004 Sep 17;279(38):40174-84
GSM28299	GSE1642	GPL1343	2mM DTNB: DMSO	279	DTNB	not classified	13	DTNB	2mM	DMSO			n	6	NA	#	H37Rv was grown to an OD650 of 0.25. At this stage 50mL culture was treated with 2mM DTNB (from 2M stock in DMSO )whereas control culture was treated with an equivalent amount of DMSO. RNA extracted after 6h	Boshoff HI, Myers TG, Copp BR, McNeil MR et al. The transcriptional responses of Mycobacterium tuberculosis to inhibitors of metabolism: novel insights into drug mechanisms of action. J Biol Chem 2004 Sep 17;279(38):40174-84
GSM28303	GSE1642	GPL1343	50ug/mL Verapamil: DMSO, 6h	280	Verapamil	not classified	13	Verapamil	50ug/mL	DMSO			n	6	NA	#	H37Rv was grown to an OD650 of 0.25. At this stage 50mL culture was treated with 50ug/mL Verapamil (from 50mg/mL stock in DMSO) whereas control culture was treated with an equivalent amount of DMSO. RNA extracted after 6h.	Boshoff HI, Myers TG, Copp BR, McNeil MR et al. The transcriptional responses of Mycobacterium tuberculosis to inhibitors of metabolism: novel insights into drug mechanisms of action. J Biol Chem 2004 Sep 17;279(38):40174-84
GSM28319	GSE1642	GPL1343	4d Dubos NRP-1: Dubos aerobic log phase	281	NRP-1	conditions associated with DosR upregulations	14	Dubos				Dubos	y	4days	Dubos NRP-1: Dubos log-phase 12h	GSM28329;GSM28318;GSM28319	H37Rv ATCC 27294 was grown to OD 0.3 in Dubos and then diluted to OD 0.05 in Dubos containing 20mM KNO3. 80mL cultures were set up in 120mL spinner flasks and tightly sealed. RNA was isolated after 4 days (OD was less than 0.2). Control culture for reference RNA was grown to OD 0.3 in Dubos medium under aerobic conditions.	Boshoff HI, Myers TG, Copp BR, McNeil MR et al. The transcriptional responses of Mycobacterium tuberculosis to inhibitors of metabolism: novel insights into drug mechanisms of action. J Biol Chem 2004 Sep 17;279(38):40174-84
GSM28329	GSE1642	GPL1343	4d Dubos NRP-1: Dubos aerobic log phase	281	NRP-1	conditions associated with DosR upregulations	14	Dubos				Dubos	y	4days	Dubos NRP-1: Dubos log-phase 12h	GSM28329;GSM28318;GSM28319	H37Rv ATCC 27294 was grown to OD 0.3 in Dubos and then diluted to OD 0.05 in Dubos. 80mL cultures were set up in 120mL spinner flasks and tightly sealed. RNA was isolated after 4 days (OD was less than 0.2). Control culture for reference RNA was grown to OD 0.3 in Dubos medium under aerobic conditions	Boshoff HI, Myers TG, Copp BR, McNeil MR et al. The transcriptional responses of Mycobacterium tuberculosis to inhibitors of metabolism: novel insights into drug mechanisms of action. J Biol Chem 2004 Sep 17;279(38):40174-84
GSM28318	GSE1642	GPL1343	4d Dubos NRP-1: Dubos aerobic log phase	281	NRP-1	conditions associated with DosR upregulations	14	Dubos				Dubos	y	4days	Dubos NRP-1: Dubos log-phase 12h	GSM28329;GSM28318;GSM28319	H37Rv ATCC 27294 was grown to OD 0.3 in Dubos and then diluted to OD 0.05 in Dubos. 80mL cultures were set up in 120mL spinner flasks and tightly sealed. RNA was isolated after 4 days (OD was less than 0.2). Control culture for reference RNA was grown to OD 0.3 in Dubos medium under aerobic conditions.	Boshoff HI, Myers TG, Copp BR, McNeil MR et al. The transcriptional responses of Mycobacterium tuberculosis to inhibitors of metabolism: novel insights into drug mechanisms of action. J Biol Chem 2004 Sep 17;279(38):40174-84
GSM28287	GSE1642	GPL1343	7d Dubos NRP-1: Dubos log phase	282	NRP-1	conditions associated with DosR upregulations	14	Dubos				Dubos	y	7days	4d Dubos NRP-1: Dubos aerobic log phase	GSM28287; GSM28288	H37Rv was grown in Dubos based medium to an OD of 0.2 before diluted to an OD650 of 0.006 and 17mL dispensed into Wayne-style closed cap tubes (HSR 0.5). RNA was isolated after 7 days in these tubes (NRP-1) whereas control RNA was obtained from log-phase culture culture (OD 0.3) in Dubos.	Boshoff HI, Myers TG, Copp BR, McNeil MR et al. The transcriptional responses of Mycobacterium tuberculosis to inhibitors of metabolism: novel insights into drug mechanisms of action. J Biol Chem 2004 Sep 17;279(38):40174-84
GSM28288	GSE1642	GPL1343	7d Dubos NRP-1: Dubos log phase	282	NRP-1	conditions associated with DosR upregulations	14	Dubos				Dubos	y	7days	4d Dubos NRP-1: Dubos aerobic log phase	GSM28287; GSM28288	H37Rv was grown in Dubos based medium to an OD of 0.2 before diluted to an OD650 of 0.006 and 17mL dispensed into Wayne-style closed cap tubes (HSR 0.5). RNA was isolated after 7 days in these tubes (NRP-1) whereas control RNA was obtained from log-phase culture culture (OD 0.3) in Dubos.	Boshoff HI, Myers TG, Copp BR, McNeil MR et al. The transcriptional responses of Mycobacterium tuberculosis to inhibitors of metabolism: novel insights into drug mechanisms of action. J Biol Chem 2004 Sep 17;279(38):40174-84
GSM28293	GSE1642	GPL1343	Dubos NRP-1: Dubos log-phase 12h	283	NRP-1	conditions associated with DosR upregulations	14	Dubos				Dubos	y	12	NA	#	H37Rv was grown to an OD650 of 0.2 in Dubos based medium. RNA was isolated for control culture at this stage. Some of this culture was diluted to an OD650 of 0.006 and 17mL dispensed into Wayne style tubes (HSR 0.5). RNA isolated after 5 days.	Boshoff HI, Myers TG, Copp BR, McNeil MR et al. The transcriptional responses of Mycobacterium tuberculosis to inhibitors of metabolism: novel insights into drug mechanisms of action. J Biol Chem 2004 Sep 17;279(38):40174-84
GSM28321	GSE1642	GPL1343	0.02mM GSNO: DMSO, 6h	284	GSNO	conditions associated with DosR upregulations	14	GSNO	0.02M	DMSO	0.02mM	DMSO	n	6	NA	#	H37Rv ATCC27294 was grown to an OD650 of 0.25. At this stage 50mL culture was treated with 50uL 0.02M GSNO + 50uL DMSO whereas control culture was treated with equivalent amount of DMSO. RNA was isolated after 6h.	Boshoff HI, Myers TG, Copp BR, McNeil MR et al. The transcriptional responses of Mycobacterium tuberculosis to inhibitors of metabolism: novel insights into drug mechanisms of action. J Biol Chem 2004 Sep 17;279(38):40174-84
GSM28342	GSE1642	GPL1343	0.1mM GSNO: DMSO, 3.5h	285	GSNO	conditions associated with DosR upregulations	14	GSNO	0.1mM	DMSO	0.1mM		y	3.5	NA	#	H37Rv ATCC27294 was grown to an OD650 of 0.25. At this stage 50mL culture was treated with 50uL 0.1M GSNO + 50uL DMSO. RNA was isolated after 3.5h. control culture was treated with equivalent amount of DMSO for 3.5h.	Boshoff HI, Myers TG, Copp BR, McNeil MR et al. The transcriptional responses of Mycobacterium tuberculosis to inhibitors of metabolism: novel insights into drug mechanisms of action. J Biol Chem 2004 Sep 17;279(38):40174-84
GSM28331	GSE1642	GPL1343	0.1mM GSNO: DMSO, 4h	286	GSNO	conditions associated with DosR upregulations	14	GSNO	0.1mM	DMSO	0.1mM		y	4	0.1mM GSNO: DMSO, 3.5h	#	H37Rv ATCC27294 was grown to an OD650 of 0.25. At this stage 50mL culture was treated with 50uL 0.1M GSNO + 50uL DMSO whereas control culture was treated with equivalent amount of DMSO. RNA was isolated after 4h	Boshoff HI, Myers TG, Copp BR, McNeil MR et al. The transcriptional responses of Mycobacterium tuberculosis to inhibitors of metabolism: novel insights into drug mechanisms of action. J Biol Chem 2004 Sep 17;279(38):40174-84
GSM28352	GSE1642	GPL1343	0.1mM GSNO: DMSO, 6h	287	GSNO	conditions associated with DosR upregulations	14	GSNO	0.1mM	DMSO	0.1mM		y	6	0.1mM GSNO: DMSO, 4h	GSM28352; GSM28291;GSM28286	H37Rv ATCC27294 was grown to an OD650 of 0.3. At this stage 50mL culture was treated with 50uL 0.1M GSNO + 50uL DMSO whereas control culture was treated with equivalent amount of DMSO. RNA was isolated after 6h treatment.	Boshoff HI, Myers TG, Copp BR, McNeil MR et al. The transcriptional responses of Mycobacterium tuberculosis to inhibitors of metabolism: novel insights into drug mechanisms of action. J Biol Chem 2004 Sep 17;279(38):40174-84
GSM28291	GSE1642	GPL1343	0.1mM GSNO: DMSO, 6h	287	GSNO	conditions associated with DosR upregulations	14	GSNO	0.1mM	DMSO	0.1mM		y	6	0.1mM GSNO: DMSO, 4h	GSM28352; GSM28291;GSM28286	H37Rv was grown in normal 7H9-based medium to an OD650 of 0.2. At this stage 50mL culture was treated at 0.1mM GNSO (stock in DMSO) or equivalent amount of DMSO for 6h	Boshoff HI, Myers TG, Copp BR, McNeil MR et al. The transcriptional responses of Mycobacterium tuberculosis to inhibitors of metabolism: novel insights into drug mechanisms of action. J Biol Chem 2004 Sep 17;279(38):40174-84
GSM28286	GSE1642	GPL1343	0.1mM GSNO: DMSO, 6h	287	GSNO	conditions associated with DosR upregulations	14	GSNO	0.1mM	DMSO	0.1mM		y	6	0.1mM GSNO: DMSO, 4h	GSM28352; GSM28291;GSM28286	H37Rv was grown to an OD650 of 0.2 in 7H9-based medium without Tween (there was no clumping since Tween was only omitted at end) and then treated at 0.1mM GSNO (stock in DMSO) + 5ug/mL KCN (stock in water for 6h before RNA extraction	Boshoff HI, Myers TG, Copp BR, McNeil MR et al. The transcriptional responses of Mycobacterium tuberculosis to inhibitors of metabolism: novel insights into drug mechanisms of action. J Biol Chem 2004 Sep 17;279(38):40174-84
