# Supplementary material for: Integration of heterogeneous molecular networks to unravel gene-regulation in Mycobacterium tuberculosis
Source: BMC Syst Biol. 2014 Sep 26;8:111. doi: 10.1186/s12918-014-0111-5 (PMC4181829; doi:10.1186/s12918-014-0111-5)
Supplement: Additional file 3: — Pipeline for the generation of co-expression networks. The R code that implements the pipeline as depicted in Figure 1. The inequality simplifier is implemented in the joined jar file. [file 12918_2014_111_MOESM3_ESM.zip]

Archive with 16 entries (8 files):
- InequalitySimplifier-0.0.1-SNAPSHOT.jar
- pipeline.R
- exampledata.csv
- InequalitySimplifier-source/
- InequalitySimplifier-source/pom.xml
- InequalitySimplifier-source/src/
- InequalitySimplifier-source/src/main/
- InequalitySimplifier-source/src/main/java/
- InequalitySimplifier-source/src/main/java/nl/
- InequalitySimplifier-source/src/main/java/nl/wur/
- InequalitySimplifier-source/src/main/java/nl/wur/ssb/
- InequalitySimplifier-source/src/main/java/nl/wur/ssb/InequalitySimplifier/
- InequalitySimplifier-source/src/main/java/nl/wur/ssb/InequalitySimplifier/RemovedLink.java
- InequalitySimplifier-source/src/main/java/nl/wur/ssb/InequalitySimplifier/InequalitySimplifier.java
- InequalitySimplifier-source/src/main/java/nl/wur/ssb/InequalitySimplifier/Node.java
- InequalitySimplifier-source/src/main/java/nl/wur/ssb/InequalitySimplifier/Edge.java
