# Supplementary material for: Integration of heterogeneous molecular networks to unravel gene-regulation in Mycobacterium tuberculosis
Source: BMC Syst Biol. 2014 Sep 26;8:111. doi: 10.1186/s12918-014-0111-5 (PMC4181829; doi:10.1186/s12918-014-0111-5)
Supplement: Additional file 3: — Pipeline for the generation of co-expression networks. The R code that implements the pipeline as depicted in Figure 1. The inequality simplifier is implemented in the joined jar file. [file 12918_2014_111_MOESM3_ESM.zip › pipeline.R]

library(rJava)
library("minet") #make sure to use the last version as there is an error in clr implementation of the older versions

InequalitySimplifier <- setRefClass(
		"InequalitySimplifier",
		fields = list(
				ineq = "ANY"
				),
		methods = list(
			initialize = function()
			{
				#set path to the jar 
				.jinit(classpath="<PathToJar/InequalitySimplifier-0.0.1-SNAPSHOT.jar", parameters="-Xmx4000m")
				ineq <<- .jnew("nl/wur/ssb/InequalitySimplifier/InequalitySimplifier")
			},
			#function to determine the cutoff value for a given set of edges
			cutoff = function(net,keepcount = 10000,retrycount = 5)
			{
				#use a converging strategy, start between the minimum and maximum value in the matrix
				lowerbound <- min(net)
				upperbound <- max(net)
				net.cutoff <- net * (1 - diag(dim(net)[1]))
				mid <- (upperbound - lowerbound) / 2 + lowerbound
				midadd <- (upperbound - lowerbound) / 4
				prevedgecount <- -1
				acceptcount <- 0
				while(1)
				{
					edgecount <- sum(net.cutoff > mid)
					if(edgecount == keepcount) 
						break
					else if(edgecount > keepcount)
						mid <- mid + midadd 
					else
						mid <- mid - midadd
					if(prevedgecount == edgecount)
					{	
						#keep converging for some extra step trying to come as close possible if we can not find the exact match
						if(acceptcount == retrycount)
						{
							break;
						}
						acceptcount <- acceptcount + 1
					}
					else
					{
						acceptcount <- 0 
					}
					prevedgecount <- edgecount
					midadd <- midadd / 2
				}
				net.cutoff[net.cutoff < mid] <- 0
				net.cutoff
			},
			#function that run the inequality simplifier using the java implementation in the jar
			inequality = function(net)
			{
				genecount <- dim(net)[1]
				res <- net
				diag(res) <- 0
				res <- .jcall(ineq,"[D","run",.jarray(res))
				#recreate the matrix from the list and copy the row and column names
				res <- matrix(res,nrow=genecount,ncol=genecount)
				colnames(res) <- colnames(net)
				rownames(res) <- rownames(net)
				res				
			},			
			export = function(net,file,dir = getwd())
			{
				res <- net
				#make the matrix semetric, by taking the maximum value of either a -> b or b -> a
				res <- maxx(res,t(res))
			    diag(res) <- 0
				res[upper.tri(res)] <- 0
				index <- which(res!=0, arr.ind=TRUE)
				res <- cbind(rownames(res)[index[,1]],colnames(res)[index[,2]],res[index])
				write.table(res, file=file, sep="\t", col.names=FALSE, row.names=FALSE, quote=FALSE)
			},
			#simple function to take a element wise maximum of two matrices
			maxx = function(net1,net2)
			{
			  temp <- which(net2 > net1)
	          res <- net1
			  res[temp] <- net2[temp]
			  res
			},
			#the complete pipeline as depicted in figure 1, use lambda = NaN to only select ZRC
			pipeline = function(mim,cutoffCount = 10000,runInequality=TRUE,lambda=1)
			{
			  if (!isSymmetric(mim)) 
				stop("Please enter a symetric matrix")
		      #step one creating the ZC, ZR and ZRC matrices
			  temp <- mim
			  #exclude the diagnal 
			  diag(temp) <- NA 
			  #caculate the mean and sdx
			  colmean <- apply(temp,1, mean,na.rm = TRUE) 
			  colsd <- apply(temp, 1, sd,na.rm = TRUE) 
			  #calculate the ZC and ZR(transpose of ZC) matrix
			  net <- (temp - colmean) / colsd
			  #now set diagnal to 0
			  diag(net) <- 0
			  #store the ZC and ZR(transpose of ZC) matrix
			  ZC_ZR <- net
			  #calculate the ZRC matrix
			  net[which(net < 0)] <- 0
			  net <- net * net #pointwise multiple
			  ZRC <- sqrt((net + t(net)) / 2) #/2 different from the CLR algoritm 
			  #apply the combine 1 step
			  if(is.nan(lambda))
				  ZC_ZR <- ZRC
			  else
			      ZC_ZR <- maxx(ZC_ZR,ZRC*lambda)
			  #optionally apply the cutoff step 
			  if(cutoffCount != 0)
				  ZC_ZR <- cutoff(ZC_ZR,cutoffCount)
			  #optionally apply the inequality simplifier (NOTE: not applying a cutoff can be computer intensive)
			  if(runInequality)
				  ZC_ZR <- inequality(ZC_ZR)
			  #perform the combine 2 step
			  netres <- maxx(ZC_ZR,t(ZC_ZR))		
			  netres
			},
			#calculate the mutual information matrix
			mim = function(data,operation = "pearson",nbins=10)
			{
			  if(operation == "pearson") #pearson is not actually mutual information, but practically it works
			    mim <- cor(data)
			  else if(operation == "kendall")
				mim <- cor(data,method="kendall")
			  else if(operation == "spearman")
				mim <- cor(data,method="spearman")
			  else if(operation == "emperical")
			  {
				disc <- discretize(data,"equalwidth",nbins)
    			mim <- build.mim(disc,"mi.empirical")
			  }
			  mim
			}
		)
	)

setwd("~/data/mtb")
ineq <- InequalitySimplifier$new()
#read the data containing the MTB microarray data
data <- t(read.table("exampledata.csv", header=TRUE))
mim<-ineq$mim(data)
#create network using the pipeline in figure 1 to create network
res<-ineq$pipeline(mim)
ineq$export(res,"net1.tsv")
#mim <- build.mim(t(data),estimator="spearman")
#create network using the pipeline, which is similar to the CLR output
res<-ineq$pipeline(mim,runInequality=FALSE,lambda=NaN)
ineq$export(res,"net2.tsv")
