# Supplementary material for: Integration of heterogeneous molecular networks to unravel gene-regulation in Mycobacterium tuberculosis
Source: BMC Syst Biol. 2014 Sep 26;8:111. doi: 10.1186/s12918-014-0111-5 (PMC4181829; doi:10.1186/s12918-014-0111-5)
Supplement: Additional file 3: — Pipeline for the generation of co-expression networks. The R code that implements the pipeline as depicted in Figure 1. The inequality simplifier is implemented in the joined jar file. [file 12918_2014_111_MOESM3_ESM.zip › exampledata.csv]

condition 1 "condition 2" "condition 3" "condition 4" "condition 5" "condition 6" "condition 7" "condition 8" "condition 9" "condition 10" "condition 11" "condition 12" "condition 13" "condition 14" "condition 15" "condition 16" "condition 17" "condition 18" "condition 19" "condition 20" "condition 21" "condition 22" "condition 23" "condition 24" "condition 25" "condition 26" "condition 27" "cond…
gene 1 -0.683602428015464 -0.068496128721735 0.0215464078150706 -0.156039669879183 -0.430925290507358 -0.513244862457901 -0.493781471979423 -0.101929168573424 -0.133095699424681 0.173712555931345 0.152511250756546 -0.791791418938613 -0.780030853572218 -0.408326702358418 0.183868973373708 -0.020374713459738 -0.242086177156665 -0.0915058501584422 0.476273992853137 -1.24836508497901 -0.6162840088492…
gene 2 -0.582329387539882 0.10044528274588 0.614483830696831 -0.359014022183889 -0.073110579423705 -0.573241208119812 -0.560312228786673 -0.0162924910271616 -0.419468744087896 -0.772565189113178 -0.95078825447435 -0.338915539127811 -0.0389782580553421 0.460591429738162 -0.678642622674013 0.0386806619088446 -0.756951117432434 0.440564838837437 -0.0617331021600939 0.869140703842298 0.24039947775818…
gene 3 -0.381441603030556 -0.829795000102116 -0.519155542628151 0.664333774703225 0.571003258093096 0.69394059874133 0.760707461727233 0.961605480042682 0.83894366988219 0.835869787172222 0.907405062787252 0.52214074446313 1.02221277495472 -0.96398375873559 1.12105756247276 -0.459510040437182 0.293107213753283 1.02680332738781 -0.274055158861397 -1.38073924193104 -0.637098980968283 -0.55059808630…
gene 4 -0.380625759922096 0.00894935831786354 -0.402522772805006 -0.378621810949355 0.108932840345654 0.750408014102412 -0.380113255210003 0.527708961465172 0.0995947078738985 -0.0510445717727714 -0.416178719571721 -0.453053963101857 -0.219802111664886 -0.27980613639218 -0.223053567144552 -0.618896929432398 -0.262975396882484 0.139739223484846 -0.346602510468427 -0.418417688936335 -0.843976873428…
gene 5 -0.760850416098024 0.0366564477318201 -0.0891233936265371 0.352922800453792 0.461548832892273 -0.0880827534936467 -0.657892948766445 -0.254824482656698 -0.447886243415709 0.0974303243491696 -1.25007128338043 -0.95788949620294 -0.343577399315814 0.066068682332265 -1.12849392287692 -0.545853360354783 -0.761269890819956 -0.239027543574722 -0.994196486822664 -0.486038010233337 -0.4500263890028…
gene 6 -0.27296895033567 0.463844873919364 -0.168003934695443 -0.0569386926468654 0.0336378850384752 -0.0447241743576401 -0.132931405000425 0.313548579428541 -0.188151034373931 -0.0278765415612472 0.0917704650241193 -0.212933653799497 0.167752525144784 -0.381723173895057 0.356983767979477 -0.218409576691041 -0.00236455210567733 0.47738844096844 -0.734776590353749 -0.341238273499645 -0.18699042665…
gene 7 -0.343395168630895 0.109322545319564 0.12886354602583 -0.0568402782577133 0.392044815854882 -0.335270835651967 -0.188844075255625 0.171073783518986 -0.513430403026744 0.0373839550774666 -1.14746244415541 1.17501789039769 0.0740266930341098 -0.0208203412656259 -0.133804582805707 0.0362791491376755 -2.18054479967474 0.964071986984953 0.0759505275861035 -0.14164853744254 -0.386852958675023 -0…
gene 8 -0.411888805066973 -0.591830402850256 -0.36202486306959 -0.898482382228408 -0.592129185431346 -0.409264353121749 -0.410774013856183 -0.417125735132041 -0.675938401886703 -0.601628422610376 -0.122043373532168 -0.0525754387627486 -0.0911181067986789 -0.403952994237207 0.11802218255692 -0.509433581886022 -0.182789284461551 0.422297433595307 0.00456179831316564 -0.465615835110473 -0.4162274096…
gene 9 -0.00626036954173746 0.2138149090884 0.0640851832565416 0.153945820574229 0.321849924182405 0.224375029713666 0.0745829978508184 -0.0485769353121034 -0.250568195057924 -0.0196483220676347 -0.122043373532168 -0.083181730232423 -0.128674045799965 -0.69727390273259 -0.0132617449152804 -0.496656262645103 -0.198876407027721 -0.213618225998094 -0.0620471105106461 -0.536576615391072 -0.0339710059…
gene 10 -0.728405481275975 -0.068496128721735 -0.074995700665223 -0.294029134949714 -0.394393162735348 -0.641853869348116 -0.662666231635925 -0.409936632271755 -0.525541410205029 -0.620780454429687 -0.537179327554388 -0.587908874153433 -0.349320421709694 -0.418646567062399 -0.493181687027525 -0.417684815643723 -0.433215993953371 -0.0549320966135755 -0.0116573345191978 -0.0920979965682983 -0.44113…
gene 11 -0.89135493280607 -0.34107370304334 -0.392814222148892 -0.712545198394128 -0.781306810901425 -1.05936363028307 -1.16171588272101 -0.245717036968893 -0.72672679456376 -0.953888224513282 -1.2106076139333 -0.759895175392182 -1.21507816969502 -0.340524397449691 -1.16193591350551 -1.08431722626304 -1.61283410615417 -0.560796200746286 -0.502207454751772 -0.212814752993876 -0.633810491339529 -0.…
gene 12 -0.912072531789163 -1.27119738764344 -0.594296656343289 0.620069909831209 0.0611829933012545 -0.102781912637885 0.448575410040988 -0.405925075022971 -0.595329792017028 0.859618390636811 0.377636155345206 0.404441839746797 0.929704694299235 -0.762248752697863 0.423530031004261 -0.714690249997613 0.239109918933398 0.532642916693588 0.0586946653142002 -1.61637580247857 -0.93540933551963 -0.2…
gene 13 -0.101834386982522 0.000225238724923871 -0.253546129773612 0.562425509777632 0.804109257517058 0.462931877004983 -0.189746505440335 0.485151960382517 0.153432628825355 -0.157167045413111 -0.156489543959208 -0.112323108865776 0.129314004074301 0.00592097756761046 -0.523958548503265 -0.127838568591215 -0.0402738485679704 0.217797996353117 -0.445977373181533 -0.198003394529538 0.065289445294…
gene 14 0.767150906161 0.960233322193576 0.929323788450214 0.239513182531834 0.26764070617449 0.0683351335687203 -0.138967783504407 -1.23926622774562 -1.30806079149735 -0.123628862784138 -2.80676487396601 -0.212933653799497 -0.235973017211178 3.52335793034083 -2.53728315428458 1.38162054256457 0.674351508550725 0.0796351229926466 1.42607144918255 0.357390497116823 0.862246387581501 0.750806074539…
gene 15 0.232316479317673 0.170943513455306 -0.15786525186257 -0.0569386926468654 0.468813138464686 -0.224883415871585 -0.139396759525725 0.455963649258283 0.47878327020035 -0.223240948600021 -0.241470286109421 -0.408401605834228 -0.228369108688114 -0.230211220664759 -0.156539164100238 -0.0582918779247048 -0.226487456043792 0.083836342841096 -0.480679755276912 0.237008280971163 -0.042328549968066…
gene 16 0.0606948617350873 0.000225238724923871 0.00189658704073503 0.402856191087638 0.529065592290793 0.221594551800805 -0.248040007512281 0.44285151495066 0.101342010205722 -0.0689963272272962 -0.45293384714565 -0.603884243350749 -0.380872985276118 -0.355696239997065 -0.302940588910139 0.00094575771979357 -0.0918293320096299 0.0366318000621477 -0.75866375569416 -0.202396721259129 -0.2417703780…
gene 17 -0.757618425670016 0.0441302190710905 -0.285638057819572 0.373043347018 0.94704328639782 -0.380579087876088 -0.6772296019662 0.298964464243185 -0.199000531957365 -0.335102126066448 -0.461396220513219 -0.871983773314967 -0.339416629599776 -0.754829851006793 -0.173779101604925 -0.31292069890175 -0.441006910925541 -0.434975340528185 -0.307299847522883 -0.0167029750748241 -0.0167563875625828 …
gene 18 -0.492332609586822 -0.0899934116284768 -0.507245821975116 -0.359014022183889 0.245300593602237 -0.394269166429661 -0.411749100761635 0.361230040197588 -0.146212305740744 -0.244148228406795 0.346066565375057 -0.633173005360662 -0.528240889386203 -0.601103651073689 0.458722238773604 -0.861883102585352 -2.37833061843398 -0.318729846817672 -0.184517344555988 1.2494965522731 -0.230786632752113…
gene 19 -1.83073710429109 -0.724731907189243 -0.370363590932772 -1.56787846366744 -1.05814098862218 -1.29548203832594 -2.00194524538536 -1.07985464657014 -1.52511607121058 -1.79863471626424 -1.37628210777562 -1.12317448671393 -1.54558003012999 -1.3674039509743 -1.19442677569617 -0.918845715111919 -1.33931356712476 -1.64284985807444 -0.779983775510616 -0.066295873162148 -1.24296471505428 -1.556851…
gene 20 0.235841510529406 0.658007790347834 0.676535875506066 0.253130724384282 0.301906365842073 -0.871074883684944 -0.180334834461057 -0.142872975443445 -0.447886243415709 -1.17336716209721 -0.416178719571721 3.92457788426177 3.92457788426177 1.4857858171908 -0.126385852637477 1.61776776289534 3.92457788426177 3.92457788426177 -0.431391909339062 -0.0591371745283852 -0.336850598831146 -0.5255157…
gene 21 0.115112332847326 0.000225238724923871 -0.235511281087625 0.102661372652445 0.556876330554176 0.0201130574528026 -0.00371688890806845 0.485702840460962 0.140560326489747 0.372309355613814 -0.359050722097836 -0.112323108865776 -0.154734524519579 -0.557605750929931 -0.214427639997904 -0.00389736974336471 0.375561708480015 -0.387160035999822 0.264957949281272 0.42125231694029 0.0144490289927…
gene 22 0.290269324523597 -0.0340776791759028 -0.584835904837037 0.378976114316811 0.383853165805961 -0.3029163990993 -0.237957016804621 -0.238945652946564 -0.0264089182428796 0.205031584374458 -0.241470286109421 -0.258664838147178 -0.38387455113719 -0.111484667950169 -0.0519537274585492 -0.387917583908864 -0.425288463794223 -0.482642878322851 -0.242976904016149 -0.0467566832539958 -0.31183714379…
gene 23 -0.24566674978952 -0.279521936517764 -0.402522772805006 -1.12408581058255 -0.412030834247396 -0.264199423645711 -0.728246110371118 -0.179040425959343 -0.56722557380982 -0.740530373875529 -0.158839459970943 -0.226004733445263 -0.412104433173292 -0.464998092356406 -0.232261180812122 -0.286544858847413 -0.331452378877113 -0.185361446741932 -0.625639171658703 -0.460138077353644 1.178182503734…
gene 24 0.124464969381804 -0.10609948568015 -0.136449076180318 0.124077850801518 -0.073110579423705 0.0129121967983226 0.303024907674527 0.114156762116844 -0.266461693631729 0.080460410155512 0.555122777452436 0.0353830330248878 0.191951390575151 -0.569886933030187 0.355186694437104 -0.273420429089365 0.252383401248841 0.255597336986959 0.247028403009471 -0.207171949085188 -0.364634868467273 -0.1…
gene 25 -0.572560195294286 -0.0468531784988425 -0.854203463038346 0.902592470812873 1.46323176423023 0.895655593583082 -0.624205197963431 1.13843504408002 -0.184949315777065 0.838499683527672 -0.350562815011337 -1.06958389754718 -1.00707013698612 -0.120273806418219 -0.289885550988896 -0.795416069949488 -1.2418824346554 -0.718709824253133 -0.606342740667381 0.626815681871754 -0.222345395520186 -0.…
gene 26 -0.291344899562186 -0.0962322403032808 -0.074995700665223 -0.400544070507451 0.0317336754626338 -0.224883415871585 -0.414326878763342 -0.00176450392117514 -0.471808366869649 -0.403760852388528 -0.137061277376897 -0.453053963101857 -0.26991054616953 -0.514245189021796 -0.147962760339286 -0.243096915562782 -0.263782294800522 -0.268493180824945 0.448840899725105 0.192916978482655 0.305834823…
gene 27 -0.420406942077437 -0.325837873720993 -0.370363590932772 0.162068942571315 0.1274999515388 -0.024844768863747 -0.0322969501398138 0.17698891895098 -0.336931103130557 -0.285334811736174 0.50202807924872 -0.226004733445263 0.104345554710721 -0.831996935125691 0.779243693496644 -0.152154006470312 0.89342071943201 0.0247973879378535 0.305687854329891 -0.646385139944666 -0.00858129711339157 0.…
gene 28 -0.296794953183189 0.150869860115085 -0.26371203946625 -0.237644788459682 -0.159493067659433 -0.380579087876088 0.0581084370614753 0.66269220150877 0.0392745509821381 -0.318393283059604 -0.0330129913176874 -0.645923899940608 -0.354244074129546 -0.656504928138012 -0.147962760339286 -0.416459332532128 -0.255460889309824 -0.428082029450366 0.845926222417757 -0.539699282842281 -0.253880650410…
gene 29 0.763401558077086 0.799291435799577 0.61135545277893 0.387587162922672 0.484888818516526 0.423319564771869 0.205577069812678 0.0132872201610967 -0.0567191464491335 0.281063692911167 -0.531472692924067 -0.468645989311832 -0.270509816212919 0.608685631783557 -0.408444071709239 0.650256925855562 0.470722686742025 0.462679956287784 -0.287787044209562 0.461021996085023 0.501911425510193 0.5401…
gene 30 0.380881641431354 -0.578130917021411 -0.854203463038346 0.570360104989979 0.480005636039902 0.462931877004983 0.715897567059837 0.251122027618013 0.264134440414086 0.288157716815836 0.236721809927809 0.594045859171547 0.904526289221963 0.189441034570211 0.421630051778456 -0.246213802241473 0.94006725685075 1.24914205661189 0.111695658713988 0.377391176766978 0.403177488161646 0.2445784944…
gene 31 1.12825810429917 0.554510748060884 0.480549441647853 0.798554932920547 0.890816856739649 0.923826167414046 1.09180580854059 0.977553487439108 0.805747975030175 1.00045328794124 0.343597632756582 0.438735114413151 0.787752198605426 0.46590748680305 0.183868973373708 0.445519657205833 0.795036898638131 0.455271231291054 0.911681553713846 -0.460138077353644 1.02135968191535 1.23724022319321 …
gene 32 -0.156684691735909 0.000340770369929336 -0.978193129322774 -0.218019323183359 0.145320230397904 -0.444207975744063 -0.39036529407519 0.0309438770622485 -0.499325161595264 -0.543354871762404 -0.0654522766003525 -0.338915539127811 -0.0626707269951974 -0.64396792348675 0.0427539697934705 -0.119040515008929 -0.127116869500615 -0.484895285779986 -0.142398727745276 -0.188116687247517 0.07920750…
gene 33 0.38651112352543 0.502405419758034 -0.0832183014336791 0.212586508599552 0.137699355161107 0.083569978381264 0.566087984959794 0.319581646567952 0.188201945079953 0.281063692911167 0.0187492121713705 0.245038160321082 1.06115330568595 0.619879218553076 0.079505896750491 0.458256573437712 0.696273409958073 0.626815681871754 -0.218106122091038 -0.304265804202867 0.41159036640855 0.617930266…
gene 34 -0.484063231005067 -0.0819597993193689 -1.27802027125556 -0.0968614283494446 -0.323421789992427 -0.468515913722684 -0.653956687470332 0.731534756773601 0.101342010205722 -0.543354871762404 0.301159030747961 -0.435256078265525 0.357470707251535 -0.345853783688802 0.242791806360604 -0.698427551258627 -0.336825064509073 -0.459625207582607 -0.24323883225044 -0.109547378085485 -0.8481705647912…
gene 35 -0.55643069682545 -0.683858390645463 -0.470026611693003 -0.928957007372462 -0.323421789992427 -0.513244862457901 -0.81272008066948 0.00784401642426085 -0.53888927005004 -0.81979017875154 -0.676538330574978 -0.660360385091512 -0.828763267967335 -0.613508023937599 -0.627326661958255 -0.412405309138826 -0.585844133573041 -0.27834515679568 -0.0252957443879892 0.113314596953381 0.1495859980840…
gene 36 -0.206373578593491 0.410995654015563 -0.380739584928672 0.125538508103003 0.359148415817161 -0.024844768863747 -0.202700982592421 -0.0485769353121034 -0.406737180433862 -0.452788801359461 0.186185291967938 -0.338915539127811 0.277325313527534 -0.219125293795073 0.157070724484001 0.0914852185800162 -0.767861264804395 0.0442124754326382 -0.0225453697637623 -0.0392349886118676 0.133525775227…
gene 37 -0.288956190216491 -0.193016792090339 -0.327194708372624 0.427447387310053 0.522248793642721 0.36454660771786 -0.257744589507577 0.622716440502247 -0.224112938775815 0.202436677808859 -0.072512331254431 -0.570236568063305 -0.120716875606471 -0.884143281451338 0.106235055601044 -0.647484351520084 -0.531219955989675 -0.332930571981081 -0.17848307487216 -0.0847685734212902 -0.531642679580792…
gene 38 0.436677170767256 0.267172824861345 1.22235304007177 0.628556353000833 0.113179116728796 0.321946796250798 0.458250153247446 1.22462662995601 0.89555773515654 0.473033324193108 -0.490043340853962 0.205085750205381 0.591012676017865 1.21119772263352 -0.524825823441314 0.455094902771642 0.71725417740881 0.47902015302339 -0.444226606897323 -0.482161690995238 0.177453617326359 0.3377320771773…
gene 39 -0.969165758667765 -0.555361920243649 -1.54007522557385 -0.868885356190118 -0.343256428428585 -0.224883415871585 -0.747683519178312 -0.91074939411256 -1.13145077134601 -0.719150844784775 1.12086714409898 -1.21703632393344 -1.02913716876283 -1.50995470432045 1.00985765462365 -1.04085998675259 -1.04781374944761 -0.779218219452096 0.444499984895715 -0.622237324185417 -0.766480915019499 -0.18…
gene 40 0.287770332007165 0.198357908154472 -0.168003934695443 0.173830834785834 0.212605155538413 -0.250871241846985 0.164245403134894 0.465272641845891 0.0778095106386827 0.197854615417059 -0.102930322916929 -0.408401605834228 0.141323281899766 0.342449830465133 -0.0905872159847227 -0.236435660352389 -0.439219336257186 -0.335809027572803 0.266037039933484 1.43004959684736 0.286787083919236 0.15…
gene 41 0.333285524166595 0.321880707734405 -0.339774676862949 0.0152747980452815 0.472490097059882 0.39834508754153 0.0694727473287211 0.296617232627126 0.179919343270303 0.143485829413218 -0.0784875224694103 0.380099230052144 0.202458879780394 0.100142012969273 -0.0748139196010305 0.0060437459501314 0.0106553458550795 -0.292857917986434 0.172669102181946 -0.066295873162148 0.907479964157 0.8347…
gene 42 0.264780751105815 -0.131799342446737 0.0765686485212957 0.55883079248419 0.331003883423006 0.119436890053829 1.11402852941538 0.825817210130137 0.671096912729283 0.71281039165454 0.678194254561325 0.549657746446012 0.931873267469877 0.00355565455452621 0.729336320835851 -0.106217980514965 0.428683164440065 0.516347399853985 -0.0688399048365857 -0.798430640491776 -0.170795609048652 0.41122…
gene 43 1.54275502764364 0.037109710989843 -0.492831601281344 1.46412746492077 1.06344892953128 1.27378280484567 3.92457788426177 0.543171091963675 0.700304703477682 1.55193292990914 1.59884262138132 1.1707257262944 2.23409548800768 -0.251506606238142 1.37137225338235 0.165386521201403 0.879256310456245 1.05193293020187 -0.0260645337277111 -0.83283910320747 0.448804181549112 1.04541922270422 -1.0…
gene 44 -0.558587929214605 -0.472636260459439 -0.717129368363652 -0.475249645519158 -0.143176370766952 -0.194352585876156 -0.308072206426153 -0.357423760122431 -0.610443047511981 -0.318393283059604 -0.173880105264634 0.276572567912709 0.079965044678246 -0.599917864721172 0.157889150641093 -0.638967742300548 -0.112009712534352 0.0599532359640881 0.0770704804845659 -0.0276278549297095 -0.1271587500…
gene 45 -0.395281409661443 -0.311400406616135 -0.609952205445746 -0.156039669879183 0.222317514602735 0.00363854091153135 -0.284287007002922 0.214907247615107 -0.106183517320999 0.259704283263293 0.145763428192178 -0.99232607236121 -0.538722333814124 -0.82311513604894 0.18647474707087 -1.05178355208433 -1.10390820625998 -0.788229678033197 -0.594557647200006 -0.330288807260845 0.00617564787240692 …
gene 46 0.153099260053084 0.000225238724923871 -0.392814222148892 0.223908469872669 0.509131148090648 -0.0743149511039807 0.151164924651458 0.513763732657087 0.594784267899361 0.0191743909585188 0.463262913492674 -0.299868937132186 0.229520422319582 -0.872612835492325 0.162492817865249 -0.500300593420228 -0.466581110297224 -0.473776011277979 0.16352455968243 -0.0265326046544237 -0.363255327959555…
gene 47 0.182498277776269 0.128630453442782 -0.0534540138455133 0.025211527291611 0.095745910386905 0.214226887542929 0.264609866519532 -0.146406772772843 -0.367024356927697 -0.0849943365329256 0.16330305997598 0.119150290113943 0.0314323906060496 -0.192306973265755 0.20017083510502 -0.117270629014646 0.318605632266442 0.130775303161914 0.143590583291445 0.263378064436283 0.0977101260988774 0.299…
gene 48 0.285692696650729 -0.381314346092164 0.200198960859327 0.359301891480581 0.341359231797354 0.279711983376378 0.500428425999875 0.398232796886425 0.456370573953081 0.369737876300844 0.801718189616968 -0.182023306866567 0.101102930379516 -0.440308984078728 0.738544679802272 -0.439620481484029 -0.192906711473404 -0.136970307059941 0.661930041323574 0.874549717966777 0.723957802771394 0.42070…
gene 49 -0.257040521864852 0.0542763016158523 0.350131501293823 1.20454986193425 1.36508001186856 0.819742581870972 0.0916085983566066 0.897422678412008 0.343850988406416 1.00725089981018 0.919600587075051 -0.453053963101857 -0.508849024645833 -1.08997385569256 0.851088391533682 -0.586069759165684 -0.214252635266529 -0.757124141949504 -0.066625741403143 0.12706095585596 0.0168026774294397 0.09836…
gene 50 -0.0398861167166863 0.000225238724923871 -0.441345036981647 0.500783575722039 0.689585018254566 0.292005809068401 0.103499759638896 0.125801352004485 0.00913361414082306 0.30477948542452 0.0658227116770042 -0.408401605834228 0.4566369202852 -0.501503736397726 0.164685477723159 -0.354108941381253 0.177622909244623 -0.0458926725036508 -0.423139799564195 0.147019863628449 -0.403526942840253 …
gene 51 -0.384920911514972 -0.268358008579474 -0.176990210778106 -0.437357637643911 0.164416276564599 0.0369318706856731 -0.127366817930349 0.170152008161748 -0.28100211752552 -0.418567209749588 0.133950007897063 -0.338915539127811 -0.427434949552731 -0.51209410543155 0.0997136909389019 -0.869820935955885 -0.766626570644608 -0.65217270202105 -0.0400443249339488 0.137929534355562 0.025289890698751…
gene 52 0.157141772395352 0.0290479645243465 0.295691428958503 0.0666407327134978 0.145320230397904 0.091986512909396 0.174818451984097 0.421280274685687 0.224751592873646 -0.0196483220676347 0.75245130702382 -0.529187048706864 0.363336978342061 -0.23669082097081 0.89381625414504 0.0958172809375606 0.286319043971173 0.161357413283654 -0.119166067101459 0.0572871589157532 0.480629430923531 0.52818…
gene 53 0.614477475721332 0.178416421423952 0.283483086967544 0.100197143960249 1.21379208949197 1.05262621926193 0.867801468810333 0.942183933281225 0.100464275153465 0.29582817507704 0.311928228104568 0.345777700263182 1.0147837077199 0.531641065448321 -0.0540235956959938 0.330679082681133 0.686081763098961 0.598798036875007 0.477890118935169 -0.172072927978585 0.0754358334460826 0.650525484970…
gene 54 -0.0436410442887344 0.000225238724923871 0.691035439436392 -0.136884276495469 0.367148143637487 0.171402023365789 0.619018366886208 0.616004998941398 0.326751495483938 0.142983879224364 -0.601987671066894 -0.379389844298826 0.425695407489247 -0.220348096479186 0.0902786282520592 -0.380026222986793 -0.36157004696917 -0.301195034955811 0.0613713329317442 0.333661168563018 0.280666039771999 …
gene 55 -0.340757486527712 0.000225238724923871 -0.470026611693003 -0.237644788459682 0.0580373237876839 0.31992406008582 0.23476105857224 0.171351694989217 -0.146212305740744 0.0135960150955688 -0.537179327554388 -0.871983773314967 0.02392607318004 0.977412696068094 -0.18975890304061 -0.196617794131933 -0.537586684833383 -0.724540305973293 -0.336421322254761 -0.136482615254482 -0.204442151082434…
gene 56 -0.807873569868945 -0.268358008579474 0.995771427757718 -0.237644788459682 0.0670260922819503 0.0752189954514846 -0.340191168675002 -0.210321091187818 -0.224112938775815 -0.483056899999203 -0.0594538014706898 -0.379389844298826 -0.249289422670088 -0.89552930840568 0.0903550572063953 -0.622066283789899 -0.487717931745637 -0.437969435864521 0.406837644811701 -0.312536480850434 -0.5396703540…
gene 57 -0.00390605353410871 0.119016443614015 0.222163121054947 0.0666407327134978 -0.0875341418462835 -0.224883415871585 -0.0369010642066342 1.31796586540017 1.17462261999052 0.233158165066037 0.115727066200784 -1.12317448671393 -0.451346354347938 -0.195005602164459 0.30464089401306 -0.252967946922275 -0.58104638626022 -0.291463712303329 -0.55475049760547 -0.0920979965682983 0.22086943504576 -0…
gene 58 0.360927359846847 0.230714914774954 0.724291663401478 0.246384222365881 0.095745910386905 0.0348924013504784 0.354165478509349 0.409457583224542 0.230060429304207 -0.372500593084984 -0.45293384714565 -0.84330975838075 -0.0649627134572901 -0.029214802174206 -0.539770404326176 0.152244728164651 -0.300878653445901 -0.229975744128118 -0.445977373181533 -0.148111346005412 0.211193206457133 -0.…
gene 59 -0.522312764988334 -0.268358008579474 0.329366258313881 -0.437357637643911 -0.0875341418462835 -0.0447241743576401 -0.32704506040647 -0.0485769353121034 -0.460453307928414 -0.524459277354134 0.0822568942346134 -0.352247790399158 -0.32772851906384 -0.383924808589619 0.261119856789356 -0.667924342237557 -0.184000745891058 -0.0560199296263312 0.370579891061278 0.319594896832677 0.09333478696…
gene 60 -0.269047260391004 -0.256588107779057 -0.507245821975116 -0.0764004872512265 0.231725727917399 0.359872640592888 -0.00323296751459313 -0.0809710492260696 -0.161652114988657 -0.205072325513595 -0.0594538014706898 -0.299868937132186 -0.386441535666704 -0.453821991599353 0.0857461833504437 -0.676746033678026 -0.696163739875601 -0.226052238825872 -0.570120782536485 -0.0988567893935458 -0.2662…
gene 61 -0.538845422410205 0.194057000676717 -0.210390910706919 0.398320509655249 1.5275780865834 0.76703853010055 -0.170835174384126 1.26875698017395 0.428814894077755 0.138688672016644 0.0101321532672215 0.171064022263947 -0.137908518904144 -0.366103209250243 0.219525486253724 -0.0777231141828885 -0.155560300773109 -0.168956769782797 0.000602539802430023 -0.0542819593379062 0.236070177393677 0.…
gene 62 0.434689526061557 0.477270634388335 0.0711634397889035 0.172344489987031 0.875198266145635 0.45072596414657 0.208982397092581 0.794007769671488 0.553047953617259 0.22635570984743 -0.401625417217573 -0.453053963101857 -0.0599409405264493 -0.428142756336728 -0.232261180812122 0.0474297741769129 -0.773575677166169 -0.50315609115485 -0.0743198241132448 0.790241436265147 0.471882010866629 0.38…
gene 63 0.000604737031447424 0.0683358033400319 -0.00867028609230798 0.132570582646554 0.76857080544542 -0.118714933484423 -0.0714337850316929 0.431802416292635 0.256293580386914 0.0421683993032151 -0.0298658374412858 -0.155781507113744 -0.14074414609631 -0.428649070071489 0.244398985377155 -0.204441578176687 -0.184777207287097 -0.340566595324504 0.249351122120684 -0.0158217932663091 0.5136122235…
gene 64 0.300261827244165 0.194548788066308 0.0672324413207785 0.323040356953919 1.03056555068263 0.230245115785 0.250478323084697 0.775525648286447 0.0388964569348864 0.202960918529486 -0.0131629325999034 -0.198560980307756 0.528621568176355 -0.667675132053585 0.866720853856336 -0.270010697443734 0.209303875218709 0.065854930950872 -0.184862150654484 0.194080419761865 0.0737986375512757 0.030364…
gene 65 0.133556623572413 0.0838279947658801 0.162975670511046 0.31833389820669 0.43613886349262 0.292005809068401 0.133340340581549 0.316515602561784 -0.0726028599665127 0.424183367178002 -0.0784875224694103 0.0557134536713326 0.199392419713653 -0.161262220642649 0.0539401726611134 -0.132015673240849 0.0402168065219251 -0.163408889912445 -0.645000296125136 -0.198003394529538 -0.215822471836544 0…
gene 66 -0.62943047198325 -0.00338685292304894 -0.854203463038346 -0.311904503098198 0.368910037598016 -0.264199423645711 -0.65081653120433 -0.0162924910271616 -0.514326960488267 -0.265920279916976 0.437837320847844 -1.04695878132579 -0.606454028331268 -1.25781815210228 0.508864915460714 -0.988677206555504 -0.92840170962195 -1.26133530075525 -0.265039229914141 -0.297709521878371 -0.77935757770826…
gene 67 -0.394016570479006 -0.193783372976786 0.225975231995111 0.17713057582704 0.742302896058335 0.166853735357861 -0.330158057204771 0.244322433853883 -0.130246468651214 -0.0849943365329256 -0.0395855522410839 -1.39554219743993 -0.908406648470195 -0.92026707349699 -0.0641714586813528 -0.796805459812048 -0.710160702197616 -1.33831545296429 -0.48313372352928 -0.126565359915288 -0.395194411136448…
gene 68 0.0193382494170877 0.184931247314116 -0.0534540138455133 0.122587018717167 0.152149694104394 -0.224883415871585 -0.249806771464362 0.0333527177767067 -0.0888965140286105 -0.123628862784138 0.147664815094029 -0.112323108865776 -0.15059079435742 -0.124898252470368 0.370229363788597 -0.401250486858477 -0.262282580063116 -0.177489711168596 -0.146775019337077 0.725307571535987 0.15625605447274…
gene 69 0.316519610217901 0.45073932990852 0.988462382964648 0.575975909429553 0.804109257517058 0.341569547855239 0.562659013303666 0.343765423067547 0.289718412995066 0.733509340724388 0.257657116973262 0.103986697868831 0.296713016319901 0.0292777685585669 0.40881298756104 0.170430414918653 0.35800058543035 0.311039823134135 -0.0215751153116945 -0.212814752993876 -0.0949362742775523 -0.0636269…
gene 70 0.337142457411505 0.410995654015563 -0.143493495573078 0.84578493895329 0.489762106961412 0.153602378865971 0.27259534516266 0.259393841608622 -0.231728163441498 0.046918090507012 0.518367869517947 -0.352247790399158 0.441029994003294 0.37139593377589 -0.14092669979764 0.0410666597262207 0.536716011166355 1.0462127384813 0.9002564415066 0.122245817911404 0.317849239717807 0.15298687577459…
gene 71 -0.467402341329052 -0.34107370304334 -0.210390910706919 0.287982961865282 0.390015014783172 0.513955859198537 -0.0396941744002918 0.564884775312732 0.348388012368898 0.267762488221549 0.151658180790395 -0.248619914016945 0.048111892656939 -0.93347318684632 0.19984447450382 -0.490570119693759 -0.365810670469164 -0.937302401382299 -0.365990616882542 -0.506379867803249 -0.132771432829798 -0.…
gene 72 0.226176906575688 0.52117293448108 -0.117243614774872 0.720125048744298 0.453294787545145 1.14518987935533 0.327009789808607 0.617605933869353 0.409908815370304 0.200218026945494 0.330131081665229 -0.142816181909652 0.444519972289965 0.0927463284909082 0.47525192668923 0.0242147018518497 -0.0204190218967791 0.343347680236329 0.160267957452547 0.760028798586615 0.534083605578047 0.62872400…
gene 73 -0.261398245804065 0.327425894592267 0.648465514595626 0.650881760133277 0.179592920183663 -0.151005211327278 0.346898585417003 1.20254974050397 1.05867257631645 0.470644630103008 0.545980055427708 0.196666487691443 0.783857042960004 -0.608703632354029 0.613894878063328 -0.305228956701154 0.0132209505269443 -0.1328335928647 0.831640672704817 -0.656957043165982 -0.486608198972753 -0.037579…
gene 74 0.103714764905603 -0.0244770035690768 0.965273589098053 0.332293300452228 0.455701342335036 0.0228364220656108 0.215460500290704 0.321144365932268 -0.10134947365958 0.56560169291227 -0.101530322284839 -0.314153779741247 0.152285454485186 -0.0370748542318095 0.148485107522107 -0.573917540944247 0.135844397531673 0.132849725653862 0.132277574302878 1.05821878696463 0.444754578398869 0.26856…
gene 75 0.978478597169952 0.839219362655345 0.107503189171606 0.521854974227362 0.756794549142473 0.757161424140436 0.897342509928206 0.873543847212905 0.905522037379832 0.696362094872903 0.90351373551146 0.095619416043102 0.618231419883884 -0.115588354849617 1.04072654012108 0.557486086723893 0.38794990914967 0.381166927792257 0.248376228289814 0.503029889497193 0.453863847686465 0.6338694669711…
gene 76 -0.673927904349893 0.316586705949099 -0.924196375925644 -0.378621810949355 0.045167348994893 0.0723379942850505 -0.670158613736679 -0.469334650208835 -0.907061003602836 -0.335102126066448 -0.843694359159347 -0.693599030530267 -0.820895895106557 0.183499811250105 -0.937673707304518 -0.244908151653622 -0.431840074729595 -0.710675137550713 -0.153774214584601 0.062115559012162 -0.529265314474…
gene 77 0.260690833680026 0.4876748810341 0.122316591578978 0.74347027049895 1.11243381735647 -0.0880827534936467 0.203730409445483 0.980034521340157 -0.310420185403417 0.00659752581392847 -0.241470286109421 0.347641718113324 0.39204998620313 0.218680648622218 -0.0984117825186464 -0.532467584335554 0.468024715944177 0.11115409826543 0.907727455233326 -0.0140789686184345 0.318647398147105 0.602922…
gene 78 -0.540546092367159 -0.401732041454187 0.287565276109581 -0.258281104492455 -0.577153602285207 -0.319315190763485 -0.217321125279419 0.357384880977041 0.324389794990888 -0.620780454429687 -0.158839459970943 0.269677471406255 0.315246199706173 0.204682124204108 -0.0641714586813528 -0.00600236270519679 0.687026855984151 0.491118316912806 0.202459337983547 -0.0710179471884905 0.39040601276780…
gene 79 -0.441535351337682 -0.0373722554314004 -0.245014247904674 -0.796856016731165 0.00647813190931536 -0.394269166429661 -0.50221430702317 -0.220975012290126 -0.419468744087896 -0.792245167790103 -0.269452430378411 0.216069086397176 0.139601771017487 0.112468701969279 -0.289885550988896 0.129812674347414 0.109105129307561 0.222584198629048 0.148442284213623 -0.391665809443419 0.132665811712161…
gene 80 0.0699558282739611 -0.0373722554314004 0.45702600813538 0.323040356953919 -0.126318380105914 0.345257216434847 0.555246764399603 0.281729255051516 0.155465611179444 0.585564158484472 0.91250155712466 0.281047473635048 0.664202205957674 -0.167395842392373 0.947944683331262 0.0489488440053369 0.671574049112544 0.592608974123791 0.0481014922085435 0.295008701470787 0.0822815185636053 0.19307…
gene 81 0.301328848508167 0.212013584415849 0.0253950213834492 1.3746990032075 0.98602861312331 1.04182253805581 1.34354806826223 0.558580576823116 0.629545129165038 1.31634676944374 -0.0518808537485829 0.508173947140441 1.43874898312372 0.0214011921481729 0.235680504492073 0.147294668297769 0.823599629904701 0.883498209376544 0.0765325721651638 -0.47268440159264 0.0238673694390056 0.186701569685…
gene 82 1.50509987849853 1.24268414274375 0.64983520413942 1.11816358741848 1.83010923907538 1.80239517867766 2.68058959461155 2.65793357497213 3.1957031534312 1.0166379214256 1.43108630950554 1.19361666724044 2.59514793018646 0.587341758987322 1.56653644862532 0.870569413914681 1.24561874516388 3.52148694349896 -0.0243767342817232 -0.811740161410857 0.0814552729300265 1.11265360623008 -0.6720613…
gene 83 0.316173171442823 0.602872703010395 0.614483830696831 0.162068942571315 0.214557728485846 -0.224883415871585 0.386347296942962 1.0003282966905 0.930131725301833 0.691728506873738 0.0119940420521556 1.09124294241311 0.32476578984887 -0.509214098730642 -0.161878618753628 0.214586953855859 0.179406052904773 0.465328292365139 -0.0111119191534496 0.279390942820321 -0.442894121227237 0.20120413…
gene 84 -0.062285990725973 -0.256588107779057 -0.654804170707974 -0.0968614283494446 0.102195832646545 0.267910582871558 0.553270334103195 -0.299532544389832 0.0954882563390897 0.0159602066345985 0.45749858696877 0.656917507667574 1.21629055938107 -0.138613068874837 0.37918154597329 -0.150318272795318 0.277775566721849 0.291280817211438 0.362425823387594 -0.25903276801884 -0.274104306877409 0.235…
gene 85 -0.0848463414399058 0.195492271495398 -0.453557532889729 0.259173181424342 0.770567937369709 0.36706545086233 0.192521051719991 0.640996004873802 -0.113603413653114 -0.0372039329326097 0.797383234602689 0.0404034844638795 -0.135139271135565 -0.569219635491701 0.78499320332601 -0.23196243991665 -0.139055799191887 -0.374417544148611 0.175404591688988 -0.0988567893935458 0.161865248708516 0.…
gene 86 0.35477317244907 0.170943513455306 0.0454558540438782 0.490941490112912 0.776616155686591 -0.0153556226492039 0.40022153631892 0.679818898602017 -0.156505511906019 0.398320246256925 -0.461396220513219 -0.0310426779125436 0.327763123535948 0.328483546636093 -0.539770404326176 -0.059761116028422 0.383861669140204 0.331228699532116 -0.266537652533276 0.216463259886888 0.00592097756761046 0.1…
gene 87 -0.166759324199606 -0.174030742882586 -0.0891233936265371 0.287982961865282 0.227427029261111 -0.0601516873719269 -0.00484087313117306 0.222103895659954 0.0718261597418639 0.31400759515998 0.706433376293888 -0.479457582069367 -0.299332026536149 -0.726502337549905 0.75250508679607 -0.366777443674078 -0.223802046754728 -0.395558228407681 0.190908347647976 -0.0847685734212902 -0.081574297217…
gene 88 0.174145645716606 0.385589654215608 -0.185864155398468 0.189322790565837 0.098786860303441 0.0156178611230301 -0.07662450460867 -0.103005558271515 -0.224112938775815 -0.141284554715372 0.101241843957555 0.0353830330248878 -0.17812583497081 0.057078488798892 0.114156600070435 0.0847947531808988 0.0682853702706118 0.368349396640021 0.267815218817243 0.532781143596078 0.339953283449589 0.398…
gene 89 -0.0240406371364529 0.200474016852268 0.369793911793599 -0.5084159553944 0.3541584617736 0.147228257048966 -0.217950605650536 0.063150351740471 -0.224112938775815 -0.157167045413111 -0.24973991349857 -0.09731808510694 -0.0462682615109648 -0.156660014187917 -0.207506410559058 -0.132824831955736 -0.0216273913244268 -0.0773831209065041 0.441507280347033 0.339462080953553 0.807235412998116 0.…
gene 90 0.467944304406133 0.24897950983869 -0.0832183014336791 -0.116073703118941 0.628370799577997 0.505852008058884 0.267739157504117 0.0931789305139776 0.0934216368414735 -0.104421940439333 -0.586720506632601 0.241189958452908 0.156905015896127 0.736201262413 -0.571886270324742 0.521946070515854 0.548589221264276 0.858351178181716 0.0136566495378382 0.355362882828758 0.827632802616448 0.736978…
gene 91 0.704340308218347 0.400471314826986 1.39225362139773 0.747187786512622 0.233096565306308 0.304673455803261 1.0099172233168 0.886218407899044 0.885754485187975 1.15297740541017 0.381393995773431 0.256956556871636 0.512048553493685 -0.153325875514456 0.448738789333146 0.222747670878978 0.279542177332859 0.284142661935 0.421113967484644 0.0391937930143412 0.650857216204723 1.03964164600999 -…
gene 92 -0.725278892433656 -0.293843838665492 -0.168003934695443 0.113850636381126 0.249820481490683 1.15932016743465 -0.525409131974427 -0.202663605782274 -0.295498014123832 0.241394091964838 0.130651667317402 -0.570236568063305 -0.638626506789401 -0.288261535200402 0.137166248148186 -0.964250288126737 -0.991585957495542 -0.400509886458208 -0.181341157397099 -0.0591371745283852 0.283983747431828…
gene 93 0.275092335390059 0.273946478977272 0.280480304910803 0.296384426420882 0.511003215250313 0.35763871903512 0.0995369450187374 0.108343991979603 -0.161652114988657 0.267762488221549 -0.0330129913176874 -0.198560980307756 -0.0676973994769382 0.540454094777169 -0.199547828402152 0.0720073712936459 0.320857036770926 0.378136110231423 -0.0783215701133809 0.417085524741144 0.519825743040264 0.3…
gene 94 -0.066090473051474 0.000225238724923871 -0.380739584928672 0.67268960430423 0.680865940444126 1.18827748472767 -0.0702731322151478 0.881601472660083 0.156904237031805 0.75766507143664 -0.21203677293289 1.57423859641253 0.148443074225825 -0.0122601469531753 0.652645980807739 0.0514527302301882 1.85512224553846 0.669657673491932 0.0462645988333151 -0.148111346005412 -0.226015655119403 0.517…
gene 95 -0.0440447432886197 0.0640267879214766 -0.136449076180318 -0.400544070507451 -0.208619453955728 0.033574036772554 -0.110651212631142 -0.230835344185102 -0.199000531957365 -0.389177254298336 0.410409816155143 0.084330898686515 0.179851219110155 -0.181056105447126 0.412562869955281 0.0384370276024933 0.315916635951181 -0.135065452504816 0.273042768725107 -0.14164853744254 0.108837820817897 …
gene 96 -0.33353587881267 -0.106282025789406 -0.176990210778106 0.543040125008427 0.439036443179058 0.091986512909396 -0.275524722498748 0.114156762116844 0.0357988397847167 -0.109177930896512 0.11954103564067 -0.0819784522785508 -0.646249885053461 -0.737464175580715 0.234534619351147 -0.614427354859331 -0.326222067576528 -0.341204854582961 -0.147646816069653 -0.284469084021233 -0.440308984078728…
gene 97 0.14586101396402 0.000225238724923871 1.20522731132699 1.42262544286633 1.85118007059857 1.63478597068955 0.376443650949249 1.05214119197769 0.99341983339136 1.49395103438553 0.0187492121713705 -0.325538572731473 -0.101607684020148 0.251330620331535 0.146067689772755 -0.149701420603252 -0.978509816983858 -0.255111350309463 -0.0398501265699541 0.651484585902467 0.223824294188192 -0.0821714…
gene 98 -0.483000009555746 0.298469354649125 0.550065602041157 0.445478036186246 0.763876502937082 0.96815803839104 -0.418552986354513 0.0999869548708236 -0.296774503676548 -0.697685781169447 0.219444446240438 -0.603884243350749 -0.472642278180204 -0.497210613978833 0.37598757810435 -0.362110371727827 -0.532996807688357 -0.265612483773353 -0.50993041629018 -0.0443442767768207 -0.644721940507115 -…
gene 99 0.0596150461993286 0.0171517616260972 0.000347504709805235 1.13320828452422 1.11977464264619 1.17911632611682 0.428196642102531 0.491110473740747 0.173887680570113 0.372309355613814 -0.0448343513598767 -0.299868937132186 0.162194626824406 -0.267396501618751 0.0201929855004545 0.223437498879036 0.174373289427853 -0.0271630310576049 0.217233378359809 -0.391665809443419 -0.251199855603071 0.…
gene 100 1.47904120267045 1.11249714230439 0.858512681559648 1.26780941092962 1.54807296838463 1.62227399764572 1.10407606937369 1.22934043253726 1.00188932537405 0.891267037505831 -0.209515969987997 0.351824105742211 0.72474135104572 0.452308056278803 -0.384748542623822 0.864066855602865 0.218988372990837 -0.249256852287179 0.99794326212124 -0.514471604526337 0.179228096447208 0.637275782588807 …
