# Supplementary material for: Integration of heterogeneous molecular networks to unravel gene-regulation in Mycobacterium tuberculosis
Source: BMC Syst Biol. 2014 Sep 26;8:111. doi: 10.1186/s12918-014-0111-5 (PMC4181829; doi:10.1186/s12918-014-0111-5)
Supplement: Additional file 3: — Pipeline for the generation of co-expression networks. The R code that implements the pipeline as depicted in Figure 1. The inequality simplifier is implemented in the joined jar file. [file 12918_2014_111_MOESM3_ESM.zip › InequalitySimplifier-source/pom.xml]

<project xmlns="http://maven.apache.org/POM/4.0.0" xmlns:xsi="http://www.w3.org/2001/XMLSchema-instance"
  xsi:schemaLocation="http://maven.apache.org/POM/4.0.0 http://maven.apache.org/xsd/maven-4.0.0.xsd">
  <modelVersion>4.0.0</modelVersion>
  <groupId>nl.wur.ssb</groupId>
  <artifactId>InequalitySimplifier</artifactId>
  <version>0.0.1-SNAPSHOT</version>
  <packaging>jar</packaging>

  <name>InequalitySimplifier</name>

  <properties>
    <project.build.sourceEncoding>UTF-8</project.build.sourceEncoding>
  </properties>

  <dependencies>
    <dependency>
      <groupId>junit</groupId>
      <artifactId>junit</artifactId>
      <version>3.8.1</version>
      <scope>test</scope>
    </dependency>
  </dependencies>
  <build>
   <plugins>
     <plugin>
       <artifactId>maven-assembly-plugin</artifactId>
       <configuration>
         <descriptorRefs>
           <descriptorRef>jar-with-dependencies</descriptorRef>
         </descriptorRefs>
         <archive>
           <manifest>
             <mainClass>nl.wur.ssb.InequalitySimplifier.InequalitySimplifier</mainClass>
           </manifest>
         </archive>
       </configuration>
       <executions>
         <execution>
           <phase>package</phase>
           <goals>
             <goal>single</goal>
           </goals>
         </execution>
       </executions>
     </plugin>
   </plugins>
 </build>
</project>
