# Supplementary material for: Integration of heterogeneous molecular networks to unravel gene-regulation in Mycobacterium tuberculosis
Source: BMC Syst Biol. 2014 Sep 26;8:111. doi: 10.1186/s12918-014-0111-5 (PMC4181829; doi:10.1186/s12918-014-0111-5)
Supplement: Additional file 3: — Pipeline for the generation of co-expression networks. The R code that implements the pipeline as depicted in Figure 1. The inequality simplifier is implemented in the joined jar file. [file 12918_2014_111_MOESM3_ESM.zip › InequalitySimplifier-source/src/main/java/nl/wur/ssb/InequalitySimplifier/RemovedLink.java]

package nl.wur.ssb.InequalitySimplifier;

public class RemovedLink
{
	Node source;
	Node dest;
  public RemovedLink(Node source,Node dest,double minWeight)
	{
		this.source = source;
		this.dest = dest;
	}
}
