# Supplementary material for: Integration of heterogeneous molecular networks to unravel gene-regulation in Mycobacterium tuberculosis
Source: BMC Syst Biol. 2014 Sep 26;8:111. doi: 10.1186/s12918-014-0111-5 (PMC4181829; doi:10.1186/s12918-014-0111-5)
Supplement: Additional file 3: — Pipeline for the generation of co-expression networks. The R code that implements the pipeline as depicted in Figure 1. The inequality simplifier is implemented in the joined jar file. [file 12918_2014_111_MOESM3_ESM.zip › InequalitySimplifier-source/src/main/java/nl/wur/ssb/InequalitySimplifier/InequalitySimplifier.java]

package nl.wur.ssb.InequalitySimplifier;

import java.util.Collections;
import java.util.HashMap;
import java.util.HashSet;
import java.util.Iterator;
import java.util.LinkedList;

public class InequalitySimplifier
{
	HashMap<Integer,Node> nodesMap = new HashMap<Integer,Node>();
	
	public double[] run(double input[])
	{
		nodesMap.clear();
		int len = (int)Math.sqrt(input.length);
		
		//Load the network into inequality simplifier
		for (int geneTo = 0; geneTo < len; geneTo++)
		{
			//System.out.print("#");
			for (int geneFrom = 0; geneFrom < len; geneFrom++)
			{
				if (geneTo == geneFrom)
					continue;
				
				double val = input[geneTo + geneFrom * len];

				if (val != 0)
				{
					if (!nodesMap.containsKey(geneFrom))
					{
					  createNode(geneFrom);
					}
					if (!nodesMap.containsKey(geneTo))
					{
						createNode(geneTo);
					}
				  createEdge(geneFrom,geneTo,val);
				}
			}
		}
		//run the inequality simplifier
		this.simplify();
		
		//store the result in to the result matrix
		double toRet[] = new double[input.length];
		for(Node node : nodesMap.values())
		{
			int fromIndex = node.nodeIndex;
			for(Edge edge : node.linksTo)
			{
				int toIndex = edge.nodeTo.nodeIndex;
				toRet[toIndex + fromIndex * len] = edge.ineqWeigth;
			}
		}

		return toRet;
	}
	
	public void createEdge(int nodeFrom, int nodeTo, double weigth)
	{
	  Node nodeFromNode = (Node)nodesMap.get(nodeFrom);
	  Node nodeToNode = (Node)nodesMap.get(nodeTo);
	  nodeFromNode.addLinkTo(weigth,nodeToNode);
	}

	public void createNode(int nodeIndex) 
	{
    nodesMap.put(nodeIndex,new Node(nodeIndex));
	}

	public void simplify() 
	{
		LinkedList<RemovedLink> removedLinks = new LinkedList<RemovedLink>();
		int totCount = 0;
		//Step 1 remove all indirect links and store the removed links so we can add the weights later
		//Iterate over every node and make path projection and see which links are indirect
		for(Node masterNode : nodesMap.values())
		{
			//set the value of the start point to max all other points start as 0
			masterNode.weigth = Double.MAX_VALUE;
			System.out.print(".");
			HashSet<Node> doItems = new HashSet<Node>();
			//add myself as start point to browse from
			doItems.add(masterNode);
			int count = 0;
			while(!doItems.isEmpty())
			{
				count++;
				HashSet<Node> newItems = new HashSet<Node>();
        //Iterate over all nodes to propegate over its out going links
				for(Node item : doItems)
				{
					for(Edge edge : item.linksTo)
					{				
						//check if the link give us a better value for a specific node
						double newVal = Math.min(edge.weigth,item.weigth);
						if(newVal > edge.nodeTo.weigth)
						{
							//if its better propegate the check to that node and set the backlink as appropriate
							newItems.add(edge.nodeTo);
						  edge.nodeTo.weigth = newVal;
						  edge.nodeTo.backLink = edge;
						}
					}
				}
				//put the new to visit nodes as the to visit nodes for the next iteration
				doItems = newItems;				
			}
			totCount = Math.max(totCount,count);

			//Step 2 remove the weaker indirect links
			Edge edges[] = masterNode.linksTo.toArray(new Edge[0]);
		  for(int i = 0;i < edges.length;i++)
			{
				Edge edge = edges[i];
				//Just for debugging to know if have to equal length pathes
				if(edge.weigth == edge.nodeTo.weigth && edge.nodeTo.backLink != edge)
					System.out.print("=");
				else if(edge.weigth < edge.nodeTo.weigth) //we found an link for which a stronger indirect path exists
				{
	  			removedLinks.add(new RemovedLink(edge.nodeFrom,edge.nodeTo,edge.nodeTo.weigth));
			    masterNode.linksTo.remove(edge);
				}
			}			
			//reset weigth values after they have used for next point
		  for(Node node :  nodesMap.values())
			{
		  	node.weigth = 0.0;
		  	node.backLink = null;
			}
		}
		//Step 3 add the weight of the removed indirect links to the stongest direct path
		for(RemovedLink link : removedLinks)
		{
			HashSet<Node> doItems = new HashSet<Node>();
			//Start of at the source and to find the best direct path
			Node masterNode = link.source;
			while(masterNode != link.dest)
			{
				masterNode.weigth = Double.MAX_VALUE;
				doItems.add(masterNode);				
				while(!doItems.isEmpty())
				{
					HashSet<Node> newItems = new HashSet<Node>();
					for (Node item : doItems)
					{
						for (Edge edge : item.linksTo)
						{
							double newVal = Math.min(edge.weigth,item.weigth);
						
							if (newVal > edge.nodeTo.weigth)
							{
								newItems.add(edge.nodeTo);
								edge.nodeTo.weigth = newVal;
								edge.nodeTo.backLink = edge;
							}
						}
					}
					doItems = newItems;
				}
				
				Node nodeWalker = link.dest;
				while (nodeWalker.backLink.nodeFrom != masterNode)
				{
					nodeWalker = nodeWalker.backLink.nodeFrom;
				}
				masterNode = nodeWalker;
			}
				
   	  //now add weigth to new indirect path
			int count = 0;
	    Node nodeWalker = link.dest;
   	  while(nodeWalker != link.source)
	    {
		    nodeWalker = nodeWalker.backLink.nodeFrom;
		    count++;
		  }
	    nodeWalker = link.dest;
   	  while(nodeWalker != link.source)
	    {
		    nodeWalker.backLink.ineqWeigth += 1.0 / count; //weight = divcount = length of new path
		    nodeWalker = nodeWalker.backLink.nodeFrom;
	    }
		  //reset weigth values after they have used for next point
		  for(Node node :  nodesMap.values())
			{
			 	node.weigth = 0.0;
			 	node.backLink = null;
			}				
		}
		System.out.println("max count: " + totCount);
	}	
	
	public void test()
	{
		System.out.println("test");
	}
	
	public static void main(String args[])
	{
		double[] test = new double[]{0,3,2,6,0,1,5,4,0};
	//	double[] test = new double[]{0,6,5,3,0,4,2,1,0};
		//double[] test = new double[]{0,5,4,3,0,6,2,1,0};
		/*
0.0, 1.0, 1.5, 
1.5, 0.0, 0.0, 
1.0, 1.0, 0.0, 
		 */
		InequalitySimplifier ineq = new InequalitySimplifier();
		test = ineq.run(test);
		for (int geneTo = 0; geneTo < 3; geneTo++)
		{
			//System.out.print("#");
			for (int geneFrom = 0; geneFrom < 3; geneFrom++)
			{
			  System.out.print("" + test[geneTo + geneFrom * 3] + ", ");
			}
			System.out.println();
		}
		System.out.println("this modules can not be called from the command line it is a R library, please use R");
	}
}
