# Supplementary material for: Integration of heterogeneous molecular networks to unravel gene-regulation in Mycobacterium tuberculosis
Source: BMC Syst Biol. 2014 Sep 26;8:111. doi: 10.1186/s12918-014-0111-5 (PMC4181829; doi:10.1186/s12918-014-0111-5)
Supplement: Additional file 3: — Pipeline for the generation of co-expression networks. The R code that implements the pipeline as depicted in Figure 1. The inequality simplifier is implemented in the joined jar file. [file 12918_2014_111_MOESM3_ESM.zip › InequalitySimplifier-source/src/main/java/nl/wur/ssb/InequalitySimplifier/Node.java]

package nl.wur.ssb.InequalitySimplifier;

import java.util.LinkedList;

public class Node
{
	public int nodeIndex;
	public LinkedList<Edge> linksTo = new LinkedList<Edge>();
	public int count = 0;
	public double weigth;
	public Edge backLink;
	
	public Node(int nodeIndex)
	{
		this.nodeIndex = nodeIndex;
	}
	
	public void addLinkTo(double weigth,Node nodeTo)
	{
		linksTo.add(new Edge(weigth,nodeTo,this));
	}
	
	@Override
	public String toString()
	{
		String toRet = "" + this.nodeIndex + " -> ";
		for(Edge edge : linksTo)
		{
			toRet = toRet + edge.nodeTo.nodeIndex + ", ";
			if(edge.nodeFrom != this)
				toRet += "fault";
		}
		return toRet;
	}
}
