# Supplementary material for: Integration of heterogeneous molecular networks to unravel gene-regulation in Mycobacterium tuberculosis
Source: BMC Syst Biol. 2014 Sep 26;8:111. doi: 10.1186/s12918-014-0111-5 (PMC4181829; doi:10.1186/s12918-014-0111-5)
Supplement: Additional file 3: — Pipeline for the generation of co-expression networks. The R code that implements the pipeline as depicted in Figure 1. The inequality simplifier is implemented in the joined jar file. [file 12918_2014_111_MOESM3_ESM.zip › InequalitySimplifier-source/src/main/java/nl/wur/ssb/InequalitySimplifier/Edge.java]

package nl.wur.ssb.InequalitySimplifier;

public class Edge
{
	public double weigth = 0.0;
	public double ineqWeigth = 1.0;
	public Node nodeTo;
	public Node nodeFrom;

	public Edge(double weigth,Node nodeTo,Node nodeFrom)
	{
		this.weigth = weigth;
		this.nodeTo = nodeTo;
		this.nodeFrom = nodeFrom;
	}	
}
