# Supplementary material for: Integration of heterogeneous molecular networks to unravel gene-regulation in Mycobacterium tuberculosis
Source: BMC Syst Biol. 2014 Sep 26;8:111. doi: 10.1186/s12918-014-0111-5 (PMC4181829; doi:10.1186/s12918-014-0111-5)
Supplement: Additional file 9: Table S1. — LexA regulon. [file 12918_2014_111_MOESM9_ESM.xls]

## Sheet: Sheet1
Gene	Location	Identified motif	Induction	Initial bicluster	Annotation
Rv0336	-36	AGTATCGAAAGTATGTTCGA	yes	Y	13E12 repeat family, endonuclease domain
Rv0515	-36	AGTATCGAAAGTATGTTCGA	yes	Y	13E12 repeat family, endonuclease domain
Rv1000c	-8	CTTATCGCACATTCGTTCGA	yes		DNA-N1-methyladenine dioxygenase
Rv1056Ac	-112	TGTATCGAATAT ATTTTCGA	NAa		13E12 repeat family, endonuclease domain
Rv1378cb	-12	ATACTCGAACACATGTTCGA	yes		13E12 repeat family, endonuclease domain
Rv1587c			NAa		13E12 repeat family, endonuclease domain
Rv1588c	-6	CTATTCGCTAACATGTTCGA	NAa		13E12 repeat family, endonuclease domain
Rv1702c	-6	CTACTCGAATACATGTTCGA	yes		13E12 repeat family, endonuclease domain
Rv2100c	-11	AGTATCGCACACATGTTCGA	yes	Y	13E12 repeat family, endonuclease domain
Rv2578c			yes	Y	DNA repair photolyase, radical SAM dependent methyltransferase
Rv2579 dhaA	-118	AGTATAGAACGGTTGTTCGA	yes	Y	haloalkane dehalogenase
Rv2592c ruvB			NAa		Holliday junction DNA helicase ruvB
Rv2593c ruvA			NAa		Holliday junction DNA helicase ruvA
Rv2594c ruvC	-60	CGTATCGAACGATTGTTCGG	yes		crossover junction endodeoxyribonuclease ruvC
Rv2717c			NAa	Y	Cell-division under DNA damage related
Rv2718c nrdR			NAa	Y	regulatory protein nrdR
Rv2719c			yes	Y	cell-division suppressor
Rv2720 lexA	-124	AGAATCAAACATGTGTTCGA	yes	Y	LexA repressor
Rv2735c			NAa	Y	Hypothetical protein
Rv2736c recX			NAa	Y	recombination regulator RecX
Rv2737c recA	-146	TGAATCGAACAGGTGTTCGG	yes	Y	DNA recombination protein RecA
Rv3260c whiB2d	-209	AGATTCGATCACTTGTTCGA	No		Regulator of cell-division
Rv3074	-12	ATTCTCGAACACATGTTCGA	yes	Y	13E12 repeat family, endonuclease domain
Rv3370c dnaE2	-52	TGTATCGAACAATTGTTCGA	yes		DNA polymerase III alpha chain
Rv3394c			NAa		Y-family DNA polymerase, ImuB
Rv3395c	-30	CTGTTCGAAAATATGTTCGA	yes		Y-family DNA polymerase, ImuA
Rv3776	-12	ATACTCGAACGTATGTTCGA	yes		13E12 repeat family, endonuclease domain
Rv3777			NAa		oxireductase
Operons and divergons are marked by alternating (grey/white) row colours. The location of the SOS box is refereed to the start codon of the coding sequence. The matches with the consensus SOS sequence have been marked in bold. Induction refers to the induction ratio upon DNA damage induced by mitomycin-C as reported by Davis et al. J Bacteriol 2002, 184:3287–3295
aData not available. The gene was not considered to be in the LexA regulon, therefore its expression was not reported by Davis et al. [65]; bRe-annotated start site, moved by 138 nucleotides to 1552655; c Re-annotated start site, moved by 111 nucleotides to 2358500; dExpression anti correlates with that of the rest of the LexA regulon in conditions with either induced DNA damage or acidic pH.
