# Supplementary material for: Integration of heterogeneous molecular networks to unravel gene-regulation in Mycobacterium tuberculosis
Source: BMC Syst Biol. 2014 Sep 26;8:111. doi: 10.1186/s12918-014-0111-5 (PMC4181829; doi:10.1186/s12918-014-0111-5)
Supplement: Additional file 10: — Genes in the RecA_ND regulated DNA damage repair set. Operons and divergons are marked by alternating (grey/white) row colours. The fifth column indicates whether the targets had been previously identified [64]. [file 12918_2014_111_MOESM10_ESM.xls]

## Sheet: additional file 10
Gene		Product	Classification	Gamulin et. Al
Rv0058	dnaB	replicative DNA helicase	DNA repair	x
Rv0059		DNA-associated proces	DNA repair
Rv0060		redicted phosphatase homologous to the C-terminal domain of histone macroH2A1	DNA repair
Rv0093c		hypothetical protein	Mobile elements
Rv0094c		hypothetical protein	Mobile elements	x
Rv0095c	-	hypothetical protein	Mobile elements	x
Rv0184	-	hypothetical protein	DNA repair	x
Rv0427c	xthA	exodeoxyribonuclease III protein	DNA repair	x
Rv0605	-	resolvase	Mobile elements	x
Rv0606		resolvase	Mobile elements	x
Rv1128c	-	hypothetical protein	Mobile elements	x
Rv1148c	-	hypothetical protein	Mobile elements	x
Rv1149		transposase	Mobile elements
Rv1277	-	DNA repair exonuclease	DNA repair	x
Rv1278		DNA-repair	DNA repair
Rv1279		ehydrogenase FAD flavoprotein GMC oxidoreductase
Rv1316c	ogt	methylated-DNA--protein-cysteine methyltransferase	DNA repair	x
Rv1317c	alkA	bifunctional methylated-DNA--protein-cysteine methyltransferase/O-6-methylguanine-DNA transcription regulator	DNA repair	x
Rv1405c		putative methyltransferase
Rv1406	fmt	methionyl-tRNA formyltransferase		x
Rv1407	fmu	Fmu protein (SUN protein)		x
Rv1547	dnaE	DNA polymerase III subunit alpha	DNA repair	x
Rv1587c		REP13E12 repeat-containing protein	Mobile elements	x
Rv1588c	-	REP13E12 repeat-containing protein	Mobile elements	x
Rv1633	uvrB	excinuclease ABC subunit B	DNA repair	x
Rv1638	uvrA	excinuclease ABC subunit A	DNA repair	x
Rv1765c	-	Endonuclease	Mobile elements	x
Rv1833c	-	haloalkane dehalogenase	DNA repair	x
Rv1907c	-	hypothetical protein		x
Rv1945	-	hypothetical protein		x
Rv1954c		hypothetical protein
Rv1955	-	hypothetical protein		x
Rv1956		transcriptional regulatory protein	transcription regulation	x
Rv1957		hypothetical protein		x
Rv2015c	-	Endonuclease	Mobile elements	x
Rv2016	-	hypothetical protein		x
Rv2017		transcriptional regulatory protein	transcription regulation	x
Rv2024c	-	Predicted helicase	DNA repair	x
Rv2067c		SAM-dependent methyltransferases
Rv2068c	blaC	class A BETA-lactamase BLAC
Rv2069	sigC	RNA polymerase sigma factor SigC	transcription regulation
Rv2100	-	13E12 repeat family, endonuclease domain	Mobile elements	x
Rv2118c		RNA methyltransferase	DNA repair
Rv2119	-	RecB family exonuclease	DNA repair	x
Rv2428	ahpC	alkyl hydroperoxide reductase subunit C		x
Rv2429	ahpD	alkyl hydroperoxide reductase subunit D
Rv2592c	ruvB	Holliday junction DNA helicase ruvB	DNA repair
Rv2593c	ruvA	Holliday junction DNA helicase ruvA	DNA repair
Rv2594c	ruvC	crossover junction endodeoxyribonuclease ruvC	DNA repair	x
Rv2717c		Cell-division under DNA damage related	cell cycle regulation
Rv2718c	nrdR	regulatory protein nrdR	cell cycle regulation	x
Rv2719c	-	cell-division suppressor	cell cycle regulation	x
Rv2734	-	Bacteriophage protein gp37		x
Rv2735c		Hypothetical protein	DNA repair	x
Rv2736c	recX	recombination regulator RecX	DNA repair	x
Rv2737c	recA	DNA recombination protein RecA	DNA repair	x
Rv2790c	ltp1	lipid-transfer protein	Mobile elements	x
Rv2791c		transposase	Mobile elements	x
Rv2792c	-	resolvase	Mobile elements	x
Rv2975c	-	Predicted kinase related to dihydroxyacetone kinase		x
Rv2978c		transposase	Mobile elements	x
Rv2979c	-	resolvase	Mobile elements	x
Rv3048c	nrdF2	ribonucleotide-diphosphate reductase subunit beta	DNA repair	x
Rv3198c	uvrD2	ATP-dependent DNA helicase II UVRD2	DNA repair	x
Rv3222c		hypothetical protein
Rv3223c	sigH	RNA polymerase sigma factor RpoE	transcription regulation	x
Rv3225c		transferase	Mobile elements
Rv3226c	-	hypothetical protein		x
Rv3263	-	DNA methylase (modification methylase) (methyltransferase)	DNA repair	x
Rv3296	lhr	ATP-dependent helicase	DNA repair	x
Rv3297	nei	endonuclease VII	DNA repair	x
Rv3466	-	hypothetical protein	Mobile elements	x
Rv3467		hypothetical protein	Mobile elements	x
Rv3517	-	hypothetical protein		x
Rv3555c	-	hypothetical protein		x
Rv3585	radA	DNA repair protein RadA	DNA repair	x
Rv3644c	-	DNA polymerase III subunit delta	DNA repair	x
Rv3714c	-	hypothetical protein		x
Rv3827c		transposase	Mobile elements	x
Rv3828c	-	resolvase	Mobile elements	x
