# Supplementary material for: Integration of heterogeneous molecular networks to unravel gene-regulation in Mycobacterium tuberculosis
Source: BMC Syst Biol. 2014 Sep 26;8:111. doi: 10.1186/s12918-014-0111-5 (PMC4181829; doi:10.1186/s12918-014-0111-5)
Supplement: Additional file 12: — Classification of DevR targets identified by ChIP-seq. The column TBDB indicates whether the target was listed in the original data set as a possible target for DevR regulation, some genes have been added to the table based on operon/divergon analysis. Hit location indicates the genomic location of the hit. The last column (in core set) refers to the initial classification of the genes within the core set. The column References refers to whether they have been previously identified as members of DevR regulon: A identified by Park et al. [76]; B identified by Balázsi et al. [32]; C identified by Bartek et al. [77]; D identified by Chao and Rubin [78]. 5 groups are present in the table. "The group 0 contains those genes whose expression patterns showed no significant correlation with any others, and we believe are not regulated by DevR, however they have been previously identified as belonging to DevR regulon in literature, therefore we have included them in the table. The first group corresponds to the members of DevR regulon. [file 12918_2014_111_MOESM12_ESM.xls]

## Sheet: additional file 12
Gene	Name	tbdb	hit location	Product	Group	References	clasical dosR regulon	in core set
Rv0231	fadE4	in	genic	acyl-CoA dehydrogenase FADE4	0	d	NO	0
Rv1177	fdxC	not in tbdb		ferredoxin	-	d	NO	0
Rv1734c		in	intergenic	Pyruvate/2-oxoglutarate dehydrogenase complex, dihydrolipoamide acyltransferase (E2) component, and related enzymes	0	a,b,c	NO	0
Rv1998c		in	genic	PEP phosphonomutase and related enzymes	0	c,d	NO	0
Rv3126c		in	intergenic	hypothetical protein	0	a,c	NO	0
Rv3128c		in	intergenic	ANNOTATION CHANGED	0	a,c	NO	0
Rv3129		in	intergenic	hypothetical protein	0	a,c	NO	0
Rv3841	bfrB	not in tbdb		bacterioferritin	-	a,d	NO	0
Rv0064		in	genic	hypothetical protein	1		YES	0
Rv0079		in	intergenic	hypothetical protein	1	a,b,c,d	YES	1
Rv0080		not in tbdb	intergenic	hypothetical protein	1	a,b,c	YES	0
Rv0081		not in tbdb	intergenic	transcriptional regulatory protein	1	a,b,c	YES	0
Rv0082		not in tbdb	intergenic	oxidoreductase	1	a,b	YES	0
Rv0116c		not in tbdb		hypothetical protein	1		YES	0
Rv0158		in	intergenic	TetR family transcriptional regulator	1		YES	0
Rv0252	nirB	in	intergenic	nitrite reductase large subunit	1		YES	0
Rv0267	narU	in	genic	integral membrane nitrite extrusion protein NarU	1		YES	0
Rv0318c		in	intergenic	integral membrane protein	1		YES	0
Rv0349		in	genic	DNA-associated process	1		YES	0
Rv0553	menC	in	genic	O-succinylbenzoate synthase	1		YES	0
Rv0568	cyp135B1	in	intergenic	cytochrome P450 135B1	1		YES	0
Rv0569		in	intergenic	hypothetical protein	1	a,b	YES	1
Rv0570	nrdZ	in	intergenic	ribonucleoside-diphosphate reductase large subunit NrdZ	1	a,c	YES	1
Rv0571c		in	intergenic	Predicted phosphoribosyltransferases	1	a,b,c	YES	1
Rv0572c		in	intergenic	hypothetical protein	1	a,b	YES	1
Rv0573c		in	intergenic	nicotinate phosphoribosyltransferase	1	c,d	YES	0
Rv0574c		in	intergenic	Putative enzyme of poly-gamma-glutamate biosynthesis (capsule formation)	1	a,b,c	YES	0
Rv0634c		in	intergenic	glyoxalase II	1		YES	0
Rv0907		in	genic	hypothetical protein	1		YES	0
Rv0968		not in tbdb		hypothetical protein	1		YES	0
Rv1065		in	intergenic	Cysteine dioxygenase	1		YES	0
Rv1367c		in	genic	Beta-lactamase class C and other penicillin binding proteins	1		YES	0
Rv1405c		in	intergenic	putative methyltransferase	1		YES	0
Rv1733c		in	intergenic	transmembrane protein	1	a,b,c	YES	1
Rv1736c	narX	in	intergenic	nitrate reductase NarX	1	a,b,c	YES	1
Rv1737c	narK2	in	intergenic	nitrate/nitrite transporter NarK2	1	a,b,c	YES	1
Rv1738		in	intergenic	hypothetical protein	1	a,b,c,d	YES	1
Rv1812c		in	genic	dehydrogenase	1	a,b	YES	1
Rv1813c		in	genic	hypothetical protein	1	a,b,c	YES	1
Rv1818c	PE_PGRS33	in	intergenic	PE-PGRS family protein	1		YES	0
Rv1977		in	intergenic	Zn-dependent protease with chaperone function	1		YES	0
Rv1992c	ctpG	in	genic	metal cation transporter P-type ATPase G CtpG	1		YES	0
Rv1996		in	genic	Universal stress protein UspA and related nucleotide-binding proteins	1	a,b,c	YES	1
Rv1997	ctpF	in	genic	metal cation transporter P-type ATPase A CtpF	1	a,c	YES	1
Rv2004c		not in tbdb		Predicted kinase	1			0
Rv2005c		in	genic	Universal stress protein UspA and related nucleotide-binding proteins	1	a,b,c	YES	1
Rv2006	otsB1	in	intergenic	trehalose-6-phosphate phosphatase OtsB1	1	a,b,c	YES	1
Rv2007c	fdxA	in	intergenic	ferredoxin FDXA	1	a,b,c	YES	1
Rv2008c		in	intergenic	Predicted ATPase (AAA+ superfamily)	1		YES	1
Rv2028		not in tbdb	genic	Universal stress protein UspA and related nucleotide-binding proteins	1			1
Rv2029c	pfkB	in	genic	phosphofructokinase PfkB (phosphohexokinase)	1	a,b,c	YES	1
Rv2030c		in	genic	Predicted phosphoribosyltransferases	1	a,b,c,d	YES	1
Rv2031c	hspX	in	intergenic	heat shock protein hspX	1	a,b,c,d	YES	1
Rv2032	acg	in	intergenic	nitroreductase	1	a,b,c,d	YES	1
Rv2130c	cysS	in	genic	cysteinyl-tRNA synthetase	1		YES	0
Rv2131c	cysQ	in	genic	monophosphatase CysQ	1		YES	0
Rv2367c		in	intergenic	Predicted metal-dependent hydrolase	1		YES	0
Rv2621c		in	intergenic	transcriptional regulatory protein	1		YES	0
Rv2623	TB31.7	in	intergenic	Universal stress protein UspA and related nucleotide-binding proteins	1	a,c,d	YES	1
Rv2624c		in	genic	Universal stress protein UspA and related nucleotide-binding proteins	1	a,c	YES	1
Rv2625c		in	genic	hypothetical protein	1	a,c	YES	1
Rv2626c		in	genic	FOG- CBS domain	1	a,b,c,d	YES	1
Rv2627c		in	intergenic	hypothetical protein	1	a,b,c,d	YES	1
Rv2628		in	genic	hypothetical protein	1	a,b,c	YES	1
Rv2629		in	intergenic	hypothetical protein	1	a,c	YES	1
Rv2630		in	intergenic	hypothetical protein	1	a,c	YES	1
Rv2631		in	intergenic	hypothetical protein	1	a,c	YES	1
Rv2708c		in	intergenic	hypothetical protein	1		YES	0
Rv2751		in	genic	O-Methyltransferase involved in polyketide biosynthesis	1		YES	0
Rv2920c	amt	in	intergenic	ammonium transporter	1		YES	0
Rv3046c		in	intergenic	hypothetical protein	1		YES	0
Rv3065	mmr	in	intergenic	multidrugs-transport integral membrane protein MMR	1		YES	0
Rv3127		in	intergenic	hypothetical protein	1	a,b,c,d	YES	1
Rv3130c	tgs1	in	intergenic	triacylglycerol synthase	1	a,b,c,d	YES	1
Rv3131		in	genic	diacylglycerol O-acyltransferase activity	1	a,b,c,d	YES	1
Rv3132c	dosS	in	genic	two component sensor histidine kinase DEVS	1	a,b,c	YES	1
Rv3133c	dosR	in	genic	two component transcriptional regulatory protein DevR	1	a,b,c,d	YES	1
Rv3134c		in	intergenic	Universal stress protein UspA and related nucleotide-binding proteins	1	a,b,c,d	YES	1
Rv3568c	bphC	in	genic	biphenyl-2,3-diol 1,2-dioxygenase	1		YES	0
Rv0041	leuS	in	intergenic	leucyl-tRNA synthetase	2		NO	0
Rv0169	mce1A	in	genic	MCE-family protein MCE1A	2		NO	0
Rv0172	mce1D	in	genic	MCE-family protein MCE1D	2		NO	0
Rv0227c		in	intergenic	hypothetical protein	2		NO	0
Rv0286	PPE4	in	intergenic	PPE family protein	2		NO	1
Rv0287	esxG	in	intergenic	hypothetical protein	2		NO	0
Rv0336		in	genic	13E12 repeat family protein	2		NO	0
Rv0402c	mmpL1	in	genic	transmembrane transport protein MmpL1	2		NO	0
Rv0433		in	genic	carboxylate-amine ligase	2		NO	0
Rv0445c	sigK	in	genic	RNA polymerase sigma factor SigK	2		NO	0
Rv0462	lpd	in	genic	dihydrolipoamide dehydrogenase	2		NO	0
Rv0567		in	genic	methyltransferase/methylase	2		NO	0
Rv0640	rplK	in	intergenic	50S ribosomal protein L11	2		NO	0
Rv0667	rpoB	in	intergenic	DNA-directed RNA polymerase subunit beta	2		NO	1
Rv0668	rpoC	in	intergenic	DNA-directed RNA polymerase subunit beta	2		NO	0
Rv0700	rpsJ	in	intergenic	30S ribosomal protein S10	2		NO	1
Rv0701	rplC	in	intergenic	50S ribosomal protein L3	2		NO	1
Rv0715	rplX	in	intergenic	50S ribosomal protein L24	2		NO	1
Rv0716	rplE	in	intergenic	50S ribosomal protein L5	2		NO	0
Rv0824c	desA1	in	genic	acyl-[acyl-carrier protein] desaturase	2		NO	0
Rv0909		in	genic	hypothetical protein	2		NO	0
Rv1018c	glmU	in	intergenic	bifunctional N-acetylglucosamine-1-phosphate uridyltransferase/glucosamine-1-phosphate acetyltransferase	2		NO	0
Rv1019		in	intergenic	TetR family transcriptional regulator	2		NO	0
Rv1165	typA	in	genic	GTP-binding translation elongation factor TypA	2		NO	0
Rv1196	PPE18	in	intergenic	PPE family protein	2		NO	1
Rv1197	esxK	in	intergenic	Esat-6 like protein esxK (Esat-6 like protein 3)	2		NO	0
Rv1360		in	genic	oxidoreductase	2		NO	0
Rv1436	gap	in	genic	glyceraldehyde-3-phosphate dehydrogenase	2		NO	1
Rv1437	pgk	in	intergenic	phosphoglycerate kinase	2		NO	0
Rv1505c		in	genic	Acetyltransferase (isoleucine patch superfamily)	2		NO	1
Rv1534		in	intergenic	transcriptional regulator	2		NO	1
Rv1702c		in	genic	hypothetical protein	2		NO	0
Rv2189c		in	genic	hypothetical protein	2		NO	1
Rv2193	ctaE	in	genic	cytochrome C oxidase subunit III	2		NO	0
Rv2301	cut2	in	intergenic	cutinase CUT2	2		NO	0
Rv2419c		in	intergenic	phosphoglycerate mutase (phosphoglyceromutase)	2		NO	1
Rv2462c	tig	in	intergenic	trigger factor	2		NO	0
Rv2553c		in	intergenic	hypothetical protein	2		NO	1
Rv2579	dhaA	in	genic	haloalkane dehalogenase	2		NO	0
Rv2939	papA5	in	genic	acyltransferase PapA5	2		NO	0
Rv2940c	mas	in	genic	multifunctional mycocerosic acid synthase membrane-associated MAS	2		NO	0
Rv2951c		in	intergenic	oxidoreductase	2		NO	0
Rv2952		in	intergenic	methyltransferase (methylase)	2		NO	0
Rv2966c		in	intergenic	methyltransferase (methylase)	2		NO	1
Rv3116	moeB2	in	intergenic	molybdenum cofactor biosynthesis protein MoeB	2		NO	0
Rv3234c		in	genic	Acyltransferase	2		NO	0
Rv3248c	sahH	in	genic	S-adenosyl-L-homocysteine hydrolase	2		NO	0
Rv3295		in	genic	TetR family transcriptional regulator	2		NO	0
Rv3317	sdhD	in	intergenic	succinate dehydrogenase hydrophobic membrane anchor subunit SdhD	2		NO	1
Rv3459c	rpsK	in	intergenic	30S ribosomal protein S11	2		NO	0
Rv3460c	rpsM	in	intergenic	30S ribosomal protein S13	2		NO	1
Rv3495c	lprN	in	intergenic	MCE-family lipoprotein LprN	2		NO	1
Rv3524		in	genic	hypothetical protein	2		NO	0
Rv3569c	bphD	in	genic	2-hydroxy-6-oxo-6-phenylhexa-2,4-dienoate hydrolase BphD	2		NO	1
Rv3646c	topA	in	genic	DNA topoisomerase I	2		NO	0
Rv3729		in	genic	transferase	2		NO	0
Rv3737		in	genic	transmembrane protein	2		NO	0
Rv3776		in	intergenic	hypothetical protein	2		NO	1
Rv3777		in	intergenic	oxidoreductase	2		NO	0
Rv3922c		in	genic	hypothetical protein	2		NO	0
Rv3924c	rpmH	in	genic	50S ribosomal protein L34	2		NO	1
Rv0049		in	intergenic	membrane associated process	3		NO	1
Rv0066c	icd2	in	genic	isocitrate dehydrogenase	3		NO	0
Rv0088		in	genic	hypothetical protein	3		NO	0
Rv0232		in	genic	TetR/ACRR family transcriptional regulator	3		NO	0
Rv0251c	hsp	in	intergenic	heat shock protein hsp (heat-stress-induced ribosome-binding protein A)	3		NO	0
Rv0443		in	genic	link to FMN-binding protein	3		NO	0
Rv0654		in	genic	dioxygenase	3		NO	0
Rv0657c		in	intergenic	hypothetical protein	3		NO	1
Rv0678		in	intergenic	Transcriptional regulator protein	3		NO	0
Rv0680c		in	intergenic	transmembrane protein	3		NO	0
Rv1152		in	genic	transcriptional regulatory protein	3		NO	0
Rv1460		in	intergenic	transcriptional regulatory protein	3		NO	0
Rv1593c		in	genic	ADP-ribose pyrophosphatase	3		NO	1
Rv1598c		in	intergenic	hypothetical protein	3		NO	0
Rv1796	mycP5	in	genic	proline rich membrane-anchored mycosin MYCP5 (serine protease) (subtilisin-like protease) (subtilase-like) (mycosin-5)	3		NO	0
Rv1908c	katG	in	genic	catalase-peroxidase-peroxynitritase T KATG	3		NO	0
Rv1909c	furA	in	intergenic	ferric uptake regulation protein furA (fur)	3		NO	1
Rv1991c		in	genic	hypothetical protein	3		NO	1
Rv1993c		in	genic	hypothetical protein	3		NO	0
Rv1995		in	intergenic	hypothetical protein	3		NO	1
Rv2010		in	intergenic	hypothetical protein	3		NO	0
Rv2034		in	intergenic	ArsR-type repressor protein	3		NO	0
Rv2035		in	intergenic	hypothetical protein	3		NO	1
Rv2358		in	intergenic	ArsR family transcriptional regulator	3		NO	0
Rv2374c	hrcA	in	genic	heat-inducible transcription repressor	3		NO	0
Rv2466c		in	genic	Protein disulfide oxidoreductase	3		NO	0
Rv2694c		in	intergenic	Nucleic acid binding, OB-fold,tRNA/helicase-type	3		NO	1
Rv2709		in	intergenic	transmembrane protein	3		NO	0
Rv2865		in	genic	hypothetical protein	3		NO	0
Rv3083		in	genic	monooxygenase	3		NO	0
Rv3087		in	intergenic	hypothetical protein	3		NO	1
Rv3088		in	intergenic	hypothetical protein	3		NO	0
Rv3089	fadD13	in	genic	chain-fatty-acid-CoA ligase	3		NO	0
Rv3188		in	intergenic	hypothetical protein	3		NO	0
Rv3270	ctpC	in	genic	metal cation-transporting P-type ATPase C CtpC	3		NO	0
Rv3385c		in	intergenic	hypothetical protein	3		NO	0
Rv3546	fadA5	in	intergenic	acetyl-CoA acetyltransferase	3		NO	0
Rv3596c	clpC1	in	genic	ATP-dependent protease ATP-binding subunit ClpC1	3		NO	1
Rv3597c	lsr2	in	genic	iron-regulated LSR2 protein precursor	3		NO	0
Rv3917c	parB	in	intergenic	chromosome partitioning protein ParB	3		NO	1
Rv0253	nirD	in	intergenic	nitrite reductase [NAD(P)H] small subunit NirD	4		NO	0
Rv0401		in	genic	transmembrane protein	4		NO	0
Rv0452		in	intergenic	transcriptional regulatory protein	4		NO	1
Rv1359		in	genic	transcriptional regulatory protein	4		NO	0
Rv1542c	glbN	in	intergenic	hemoglobin glbN	4		NO	1
Rv1551	plsB1	in	genic	glycerol-3-phosphate acyltransferase	4		NO	1
Rv1735c		in	intergenic	hypothetical protein	4	b,c	NO	1
Rv1822	pgsA2	in	intergenic	CDP-diacylglycerol--glycerol-3-phosphate 3-phosphatidyltransferase	4		NO	1
Rv1853	ureD	in	genic	urease accessory protein ureD	4		NO	0
Rv2039c		in	intergenic	sugar-transport integral membrane protein ABC transporter	4		NO	1
Rv2197c		in	genic	transmembrane protein	4		NO	0
Rv2366c		in	intergenic	transmembrane protein	4		NO	0
Rv2423		in	genic	SAM-dependent methyltransferases	4		NO	0
Rv2509		in	genic	short-chain type dehydrogenase/reductase	4		NO	0
Rv2693c		in	intergenic	integral membrane alanine and leucine rich protein	4		NO	0
Rv2752c		in	genic	Predicted hydrolase of the metallo-beta-lactamase superfamily	4		NO	0
Rv2816c		in	intergenic	Uncharacterized protein predicted to be involved in DNA repair	4		NO	0
Rv0001	dnaA	in	genic	chromosomal replication initiation protein	0		NO	0
Rv0007		in	intergenic	hypothetical protein	0		NO	0
Rv0008c		in	intergenic	hypothetical protein	0		NO	0
Rv0009	ppiA	in	intergenic	iron-regulated peptidyl-prolyl cis-trans isomerase A	0		NO	0
Rv0010c		in	intergenic	hypothetical protein	0		NO	0
Rv0011c		in	intergenic	putative septation inhibitor protein	0		NO	0
Rv0034		in	genic	Ketosteroid isomerase-related protein	0		NO	0
Rv0035	fadD34	in	genic	fatty-acid-CoA ligase	0		NO	0
Rv0036c		in	genic	hypothetical protein	0		NO	0
Rv0040c	mtc28	in	intergenic	secreted proline rich protein MTC28 (proline rich 28 kDa antigen)	0		NO	0
Rv0050	ponA1	in	intergenic	bifunctional penicillin-binding protein 1A/1B	0		NO	0
Rv0065		in	genic	hypothetical protein	0		NO	0
Rv0067c		in	genic	TetR family transcriptional regulator	0		NO	0
Rv0078		in	genic	transcriptional regulatory protein	0		NO	0
Rv0078A		in	intergenic	hypothetical protein	0		NO	0
Rv0089		in	genic	methyltransferase/methylase	0		NO	0
Rv0090		in	intergenic	hypothetical protein	0		NO	0
Rv0091	mtn	in	intergenic	bifunctional 5-methylthioadenosine nucleosidase/S-adenosylhomocysteine nucleosidase	0		NO	0
Rv0117	oxyS	in	intergenic	oxidative stress response regulatory protein OXYS	0		NO	0
Rv0157A		in	intergenic		0		NO	0
Rv0167	yrbE1A	in	genic	integral membrane protein YRBE1A	0		NO	0
Rv0168	yrbE1B	in	genic	integral membrane protein YRBE1B	0		NO	0
Rv0170	mce1B	in	genic	MCE-family protein MCE1B	0		NO	0
Rv0171	mce1C	in	genic	MCE-family protein MCE1C	0		NO	0
Rv0173	lprK	in	genic	MCE-family lipoprotein LprK	0		NO	0
Rv0174	mce1F	in	genic	MCE-family protein MCE1F	0		NO	0
Rv0175		in	genic	mce associated membrane protein	0		NO	0
Rv0191		in	genic	integral membrane protein	0		NO	0
Rv0192		in	genic	hypothetical protein	0		NO	0
Rv0192A		in	genic	hypothetical protein	0		NO	0
Rv0193c		in	genic	hypothetical protein	0		NO	0
Rv0228		in	intergenic	integral membrane acyltransferase	0		NO	0
Rv0229c		in	genic	hypothetical protein	0		NO	0
Rv0230c	php	in	genic	phosphotriesterase	0		NO	0
Rv0242c	fabG	in	intergenic	3-ketoacyl-(acyl-carrier-protein) reductase	0		NO	0
Rv0243	fadA2	in	intergenic	acetyl-CoA acetyltransferase	0		NO	0
Rv0244c	fadE5	in	intergenic	acyl-CoA dehydrogenase FADE5	0		NO	0
Rv0245		in	intergenic	oxidoreductase	0		NO	0
Rv0268c		in	genic	Antitoxin of toxin-antitoxin stability system	0		NO	0
Rv0269c		in	genic	Predicted eukaryotic-type DNA primase	0		NO	0
Rv0319	pcp	in	intergenic	pyrrolidone-carboxylate peptidase	0		NO	0
Rv0337c	aspC	in	genic	aminotransferase AlaT	0		NO	0
Rv0338c		in	genic	iron-sulfur-binding reductase	0		NO	0
Rv0339c		in	genic	transcriptional regulatory protein	0		NO	0
Rv0350	dnaK	in	genic	molecular chaperone DnaK	0		NO	0
Rv0351	grpE	in	genic	heat shock protein GrpE	0		NO	0
Rv0354c	PPE7	in	genic	PPE family protein	0		NO	0
Rv0355c	PPE8	in	intergenic	PPE family protein	0		NO	0
Rv0356c		in	intergenic	Thioesterase	0		NO	0
Rv0377		in	intergenic	LysR family transcriptional regulator	0		NO	0
Rv0378		in	intergenic	glycine rich protein	0		NO	0
Rv0392c	ndhA	in	intergenic	membrane NADH dehydrogenase	0		NO	0
Rv0393		in	intergenic	13E12 repeat family protein	0		NO	0
Rv0403c	mmpS1	in	genic	membrane protein	0		NO	0
Rv0434		in	intergenic	Uncharacterized protein, similar to the N-terminal domain of Lon protease	0		NO	0
Rv0435c		in	intergenic	putative ATPase	0		NO	0
Rv0437c	psd	in	intergenic	phosphatidylserine decarboxylase	0		NO	0
Rv0438c	moeA2	in	intergenic	molybdopterin biosynthesis protein MoeA2	0		NO	0
Rv0439c		in	intergenic	short chain dehydrogenase	0		NO	0
Rv0440	groEL	in	intergenic	chaperonin GroEL	0		NO	0
Rv0444c		in	genic	hypothetical protein	0		NO	0
Rv0446c		in	genic	transmembrane protein	0		NO	0
Rv0453	PPE11	in	intergenic	PPE family protein	0		NO	0
Rv0454		in	intergenic	hypothetical protein	0		NO	0
Rv0455c		in	intergenic	hypothetical protein	0		NO	0
Rv0456A		in	intergenic		0		NO	0
Rv0456c	echA2	in	intergenic	enoyl-CoA hydratase	0		NO	0
Rv0461		in	genic	hypothetical protein	0		NO	0
Rv0463	lpd	in	genic	dihydrolipoamide dehydrogenase	0		NO	0
Rv0551c	fadD8	in	genic	acyl-CoA synthetase	0		NO	0
Rv0552		in	genic	Predicted metal-dependent hydrolase with the TIM-barrel fold	0		NO	0
Rv0566c		in	intergenic	putative nucleotide-binding protein	0		NO	0
Rv0575c		in	intergenic	hypothetical protein	0		NO	0
Rv0576		in	genic	ArsR family transcriptional regulator	0		NO	0
Rv0577	TB27.3	in	genic	Predicted enzyme related to lactoylglutathione lyase	0		NO	0
Rv0578c	PE_PGRS7	in	genic	PE-PGRS family protein	0		NO	0
Rv0584		in	genic	hypothetical protein	0		NO	0
Rv0585c		in	genic	integral membrane protein	0		NO	0
Rv0586		in	genic	GntR family transcriptional regulator	0		NO	0
Rv0593	lprL	in	intergenic	MCE-family lipoprotein LprL	0		NO	0
Rv0594	mce2F	in	intergenic	MCE-family protein MCE2F	0		NO	0
Rv0595c		in	genic	hypothetical protein	0		NO	0
Rv0634A		in	intergenic	Transcription regulator of the Arc/MetJ class	0		NO	0
Rv0639	nusG	in	intergenic	transcription antitermination protein NusG	0		NO	0
Rv0653c		in	genic	TetR family transcriptional regulator	0		NO	0
Rv0655	mkl	in	genic	ribonucleotide ABC transporter ATP-binding protein	0		NO	0
Rv0656c		in	intergenic	hypothetical protein	0		NO	0
Rv0660c		in	genic	hypothetical protein	0		NO	0
Rv0661c		in	genic	hypothetical protein	0		NO	0
Rv0662c		in	genic	hypothetical protein REANNOTATED	0		NO	0
Rv0677	rpoB	in	intergenic	DNA-directed RNA polymerase subunit beta	0		NO	0
Rv0681		in	intergenic	TetR family transcriptional regulator	0		NO	0
Rv0702	rplD	in	intergenic	50S ribosomal protein L4	0		NO	0
Rv0772	purD	in	genic	phosphoribosylamine--glycine ligase	0		NO	0
Rv0773c	ggtA	in	genic	bifunctional cephalosporin acylase/gamma-glutamyltranspeptidase	0		NO	0
Rv0774c		in	intergenic	hypothetical protein	0		NO	0
Rv0775		in	intergenic	hypothetical protein	0		NO	0
Rv0776c		in	intergenic	hypothetical protein	0		NO	0
Rv0805		in	genic	hypothetical protein	0		NO	0
Rv0806c	cpsY	in	genic	UDP-glucose-4-epimerase CpsY	0		NO	0
Rv0807		in	genic	hypothetical protein	0		NO	0
Rv0815c	cysA2	in	intergenic	thiosulfate sulfurtransferase CysA2	0		NO	0
Rv0816c	thiX	in	intergenic	thioredoxin ThiX	0		NO	0
Rv0822c		in	genic	Transcriptional regulator	0		NO	0
Rv0823c		in	genic	transcriptional regulatory protein	0		NO	0
Rv0839		in	genic	SAM-dependent methyltransferases	0		NO	0
Rv0840c	pip	in	genic	proline iminopeptidase	0		NO	0
Rv0841		in	intergenic	transmembrane protein	0		NO	0
Rv0842		in	intergenic	integral membrane protein	0		NO	0
Rv0847	lpqS	in	intergenic	lipoprotein LpqS	0		NO	0
Rv0848	cysK2	in	intergenic	cysteine synthase A CysK2	0		NO	0
Rv0876c		in	intergenic	transmembrane protein	0		NO	0
Rv0877		in	intergenic	cell wall processes	0		NO	0
Rv0880		in	intergenic	MarR family transcriptional regulator	0		NO	0
Rv0881		in	intergenic	rRNA methyltransferase	0		NO	0
Rv0908	ctpE	in	genic	metal cation transporter ATPase P-type CtpE	0		NO	0
Rv0985c	mscL	in	intergenic	large-conductance mechanosensitive channel	0		NO	0
Rv0986		in	intergenic	adhesion component transport ATP-binding protein ABC transporter	0		NO	0
Rv1036c		in	intergenic	truncated IS1560 transposase	0		NO	0
Rv1037c	esxI	in	intergenic	putative ESAT-6 like protein ESXI (ESAT-6 like protein 1)	0		NO	0
Rv1064c	lpqV	in	intergenic	lipoprotein LpqV	0		NO	0
Rv1095	phoH2	in	genic	PhoH-like protein PhoH2 (phosphate starvation-inducible protein PsiH)	0		NO	0
Rv1096		in	genic	glycosyl hydrolase	0		NO	0
Rv1097c		in	genic	hypothetical protein	0		NO	0
Rv1101c		in	intergenic	hypothetical protein	0		NO	0
Rv1102c		in	intergenic	hypothetical protein	0		NO	0
Rv1103c		in	intergenic	hypothetical protein	0		NO	0
Rv1137c		in	genic	hypothetical protein	0		NO	0
Rv1138c		in	genic	oxidoreductase	0		NO	0
Rv1139c		in	genic	hypothetical protein	0		NO	0
Rv1153c	omt	in	genic	O-methyltransferase	0		NO	0
Rv1154c		in	genic	hypothetical protein	0		NO	0
Rv1164	narI	in	genic	respiratory nitrate reductase subunit gamma NarI	0		NO	0
Rv1166	lpqW	in	genic	lipoprotein LpqW	0		NO	0
Rv1167c		in	genic	transcriptional regulatory protein	0		NO	0
Rv1168c	PPE17	in	genic	PPE family protein	0		NO	0
Rv1169c	PE11	in	intergenic	PE family protein	0		NO	0
Rv1170	mshB	in	intergenic	N-Acetyl-1-D-myo-Inosityl-2-amino-2-deoxy-alpha- D-glucopyranoside deacetylase mshB (GlcNAc-Ins deacetylase)	0		NO	0
Rv1171		in	genic	hypothetical protein	0		NO	0
Rv1172c	PE12	in	intergenic	PE family protein	0		NO	0
Rv1173	fbiC	in	intergenic	FO synthase	0		NO	0
Rv1191		in	intergenic	Predicted hydrolases or acyltransferases (alpha/beta hydrolase superfamily)	0		NO	0
Rv1192		in	intergenic	Protein involved in GPI anchor metabolic process	0		NO	0
Rv1222		in	genic	hypothetical protein	0		NO	0
Rv1223	htrA	in	genic	serine protease HtrA	0		NO	0
Rv1224	tatB	in	genic	sec-independent translocase	0		NO	0
Rv1243c	PE_PGRS23	in	intergenic	PE-PGRS family protein	0		NO	0
Rv1244	lpqZ	in	intergenic	lipoprotein LpqZ	0		NO	0
Rv1338	murI	in	genic	glutamate racemase	0		NO	0
Rv1339		in	genic	Metal-dependent hydrolases of the beta-lactamase superfamily III	0		NO	0
Rv1340	rph	in	genic	ribonuclease PH	0		NO	0
Rv1357c		in	genic	FOG- EAL domain	0		NO	0
Rv1358		in	genic	transcriptional regulatory protein	0		NO	0
Rv1361c	PPE19	in	genic	PPE family protein	0		NO	0
Rv1368	lprF	in	genic	lipoprotein LprF	0		NO	0
Rv1369c		in	genic	transposase REANNOTATED	0		NO	0
Rv1406	fmt	in	intergenic	methionyl-tRNA formyltransferase	0		NO	0
Rv1435c		in	genic	proline, glycine, valine-rich secreted protein	0		NO	0
Rv1453		in	intergenic	transcriptional activator protein	0		NO	0
Rv1454c	qor	in	intergenic	quinone reductase	0		NO	0
Rv1459c		in	intergenic	integral membrane protein	0		NO	0
Rv1466		in	genic	Predicted metal-sulfur cluster biosynthetic enzyme	0		NO	0
Rv1467c	fadE15	in	genic	acyl-CoA dehydrogenase FADE15	0		NO	0
Rv1468c	PE_PGRS29	in	genic	PE-PGRS family protein	0		NO	0
Rv1503c		in	genic	Predicted pyridoxal phosphate-dependent enzyme apparently involved in regulation of cell wall biogenesis	0		NO	0
Rv1504c		in	intergenic	Predicted pyridoxal phosphate-dependent enzyme apparently involved in regulation of cell wall biogenesis	0		NO	0
Rv1507A		in	genic	hypothetical protein	0		NO	0
Rv1508A		in	genic	GDP-D-mannose dehydratase	0		NO	0
Rv1508c		in	genic	hypothetical protein	0		NO	0
Rv1522c	mmpL12	in	genic	transmembrane transport protein MmpL12	0		NO	0
Rv1523		in	genic	methyltransferase	0		NO	0
Rv1524		in	genic	glycosyltransferase	0		NO	0
Rv1535		in	intergenic	hypothetical protein	0		NO	0
Rv1541c	lprI	in	intergenic	lipoprotein LprI	0		NO	0
Rv1543		in	intergenic	fatty acyl-CoA reductase	0		NO	0
Rv1550	fadD11	in	genic	fatty-acid-CoA ligase	0		NO	0
Rv1552	plsB1	in	intergenic	glycerol-3-phosphate acyltransferase	0		NO	0
Rv1571		in	intergenic	hypothetical protein	0		NO	0
Rv1572c		in	intergenic	hypothetical protein	0		NO	0
Rv1573		in	intergenic	phiRV1 phage protein	0		NO	0
Rv1591		in	genic	hypothetical protein	0		NO	0
Rv1592c		in	intergenic	Secretory lipase	0		NO	0
Rv1597		in	intergenic	SAM-dependent methyltransferases	0		NO	0
Rv1608c	bcpB	in	genic	peroxidoxin BcpB	0		NO	0
Rv1609	trpE	in	genic	anthranilate synthase component I	0		NO	0
Rv1610		in	genic	hypothetical protein	0		NO	0
Rv1650	pheT	in	genic	phenylalanyl-tRNA synthetase subunit beta	0		NO	0
Rv1651c	PE_PGRS30	in	intergenic	PE-PGRS family protein	0		NO	0
Rv1652	argC	in	intergenic	N-acetyl-gamma-glutamyl-phosphate reductase	0		NO	0
Rv1701	xerD	in	genic	site-specific tyrosine recombinase XerD	0		NO	0
Rv1703c		in	genic	hypothetical protein	0		NO	0
Rv1730c		in	intergenic	penicillin-binding protein	0		NO	0
Rv1731	gabD2	in	intergenic	succinic semialdehyde dehydrogenase	0		NO	0
Rv1732c		in	genic	Thiol-disulfide isomerase and thioredoxins	0		NO	0
Rv1739c		in	intergenic	sulphate-transport transmembrane protein ABC transporter	0		NO	0
Rv1789	PPE26	in	genic	PPE family protein	0		NO	0
Rv1790	PPE27	in	genic	PPE family protein	0		NO	0
Rv1791	PE19	in	genic	PE family protein	0		NO	0
Rv1795		in	genic	hypothetical protein	0		NO	0
Rv1797		in	genic	hypothetical protein	0		NO	0
Rv1806	PE20	in	genic	PE family protein	0		NO	0
Rv1807	PPE31	in	genic	PPE family protein	0		NO	0
Rv1808	PPE32	in	genic	PPE family protein	0		NO	0
Rv1810		in	genic	hypothetical protein	0		NO	0
Rv1811	mgtC	in	genic	Mg2+ transport P-type ATPase C	0		NO	0
Rv1814	erg3	in	intergenic	membrane-bound C-5 sterol desaturase erg3 (sterol-c5-desaturase)	0		NO	0
Rv1815		in	genic	hypothetical protein	0		NO	0
Rv1816		in	genic	transcriptional regulatory protein	0		NO	0
Rv1817		in	genic	hypothetical protein	0		NO	0
Rv1819c		in	intergenic	drugs-transport transmembrane ATP-binding protein ABC transporter	0		NO	0
Rv1820	ilvG	in	genic	hypothetical protein	0		NO	0
Rv1823		in	intergenic	membrane associated process	0		NO	0
Rv1824		in	genic	hypothetical protein	0		NO	0
Rv1854c	ndh	in	genic	NADH dehydrogenase	0		NO	0
Rv1855c		in	genic	oxidoreductase	0		NO	0
Rv1886c	fbpB	in	intergenic	secreted antigen 85-B fbpB (85B) (antigen 85 complex B) (Mycolyl transferase 85B) (fibronectin-binding protein B) (extracellular alpha-antigen)	0		NO	0
Rv1887		in	intergenic	linked to resuscitation promoting factor	0		NO	0
Rv1907c		in	genic	hypothetical protein	0		NO	0
Rv1922		in	genic	lipoprotein	0		NO	0
Rv1923	lipD	in	genic	lipase LIPD	0		NO	0
Rv1924c		in	genic	hypothetical protein	0		NO	0
Rv1976c		in	intergenic	response to host immune response	0		NO	0
Rv1978		in	genic	SAM-dependent methyltransferases	0		NO	0
Rv1979c		in	genic	permease	0		NO	0
Rv1980c	mpt64	in	genic	immunogenic protein MPT64 (antigen MPT64/MPB64)	0		NO	0
Rv1981c	nrdF1	in	genic	ribonucleotide-diphosphate reductase subunit beta	0		NO	0
Rv1982c		in	genic	hypothetical protein	0		NO	0
Rv1984c	cfp21	in	genic	cutinase precursor CFP21	0		NO	0
Rv1985c		in	genic	chromosome replication initiation inhibitor protein	0		NO	0
Rv1986		in	genic	integral membrane protein	0		NO	0
Rv1990A		in	intergenic	dehydrogenase	0		NO	0
Rv1994c		in	genic	transcriptional regulatory protein	0		NO	0
Rv1999c		in	genic	integral membrane protein	0		NO	0
Rv2000		in	genic	hypothetical protein	0		NO	0
Rv2001		in	genic	Acyl-ACP thioesterase	0		NO	0
Rv2011c		in	intergenic	Transcriptional regulators	0		NO	0
Rv2017		in	genic	transcriptional regulatory protein	0		NO	0
Rv2018		in	genic	hypothetical protein	0		NO	0
Rv2019		in	genic	hypothetical protein	0		NO	0
Rv2021c		in	intergenic	transcriptional regulatory protein	0		NO	0
Rv2022c		in	intergenic	hypothetical protein	0		NO	0
Rv2033c		in	intergenic	intermediary metabolism and respiration	0		NO	0
Rv2036		in	intergenic	hypothetical protein	0		NO	0
Rv2038c		in	intergenic	sugar-transport ATP-binding protein ABC transporter	0		NO	0
Rv2108	PPE36	in	intergenic	PPE family protein	0		NO	0
Rv2109c	prcA	in	intergenic	proteasome (alpha subunit) PrcA	0		NO	0
Rv2129c		in	genic	short chain dehydrogenase	0		NO	0
Rv2141c		in	intergenic	hypothetical protein	0		NO	0
Rv2142c		in	intergenic	hypothetical protein	0		NO	0
Rv2147c		in	genic	cell division	0		NO	0
Rv2148c		in	genic	Predicted enzyme with a TIM-barrel fold	0		NO	0
Rv2149c	yfiH	in	genic	cell division	0		NO	0
Rv2187	fadD15	in	genic	long-chain-fatty-acid-CoA ligase fadD15 (fatty-acid-CoA synthetase) (fatty-acid-CoA synthase)	0		NO	0
Rv2188c		in	intergenic	hypothetical protein	0		NO	0
Rv2194	qcrC	in	genic	ubiquinol-cytochrome C reductase QcrC(cytochrome C subunit)	0		NO	0
Rv2195	qcrA	in	genic	Rieske iron-sulfur protein QcrA	0		NO	0
Rv2198c	mmpS3	in	genic	membrane protein	0		NO	0
Rv2199c		in	genic	integral membrane protein	0		NO	0
Rv2225	panB	in	genic	3-methyl-2-oxobutanoate hydroxymethyltransferase	0		NO	0
Rv2226		in	genic	Protein involved in cAMP biosynthetic process	0		NO	0
Rv2227		in	genic	hypothetical protein	0		NO	0
Rv2241	aceE	in	genic	pyruvate dehydrogenase subunit E1	0		NO	0
Rv2242		in	genic	Regulator of polyketide synthase expression	0		NO	0
Rv2243	fabD	in	genic	acyl-carrier-protein S-malonyltransferase	0		NO	0
Rv2286c		in	intergenic	Protein disulfide oxidoreductase	0		NO	0
Rv2287	yjcE	in	intergenic	integral membrane transport protein YjcE	0		NO	0
Rv2300c		in	intergenic	Zn-dependent hydrolases, including glyoxylases	0		NO	0
Rv2357c	glyS	in	intergenic	glycyl-tRNA synthetase	0		NO	0
Rv2370c		in	intergenic	Regulator of polyketide synthase expression	0		NO	0
Rv2371	PE_PGRS40	in	intergenic	PE-PGRS family protein	0		NO	0
Rv2375		in	genic	Transcription regulator of the Arc/MetJ class	0		NO	0
Rv2376c	cfp2	in	genic	low molecular weight antigen CFP2 (low molecular weight protein antigen 2) (CFP-2)	0		NO	0
Rv2418c		in	intergenic	hypothetical protein	0		NO	0
Rv2421c	nadD	in	intergenic	nicotinic acid mononucleotide adenylyltransferase	0		NO	0
Rv2422		in	intergenic	hypothetical protein	0		NO	0
Rv2424c		in	genic	transposase	0		NO	0
Rv2463	lipP	in	intergenic	esterase/lipase LipP	0		NO	0
Rv2465c		in	genic	ribose-5-phosphate isomerase B	0		NO	0
Rv2467	pepN	in	genic	aminopeptidase N	0		NO	0
Rv2507		in	genic	proline rich membrane protein	0		NO	0
Rv2508c		in	genic	hypothetical protein	0		NO	0
Rv2520c		in	intergenic	hypothetical protein	0		NO	0
Rv2521	bcp	in	intergenic	bacterioferritin comigratory protein BCP	0		NO	0
Rv2552c	aroE	in	intergenic	shikimate 5-dehydrogenase	0		NO	0
Rv2580c	hisS	in	genic	histidyl-tRNA synthetase	0		NO	0
Rv2581c		in	genic	glyoxalase II	0		NO	0
Rv2590	fadD9	in	intergenic	fatty-acid-CoA ligase	0		NO	0
Rv2591	PE_PGRS44	in	intergenic	PE-PGRS family protein	0		NO	0
Rv2601	speE	in	intergenic	spermidine synthase	0		NO	0
Rv2601A		in	intergenic	hypothetical protein	0		NO	0
Rv2622		in	intergenic	methyltransferase (methylase)	0		NO	0
Rv2634c	PE_PGRS46	in	intergenic	PE-PGRS family protein	0		NO	0
Rv2635		in	intergenic	hypothetical protein	0		NO	0
Rv2714		in	genic	hypothetical protein	0		NO	0
Rv2715		in	genic	hydrolase	0		NO	0
Rv2716		in	genic	Predicted epimerase, PhzC/PhzF homolog	0		NO	0
Rv2722		in	intergenic	hypothetical protein	0		NO	0
Rv2723		in	intergenic	integral membrane protein	0		NO	0
Rv2750		in	genic	3-ketoacyl-(acyl-carrier-protein) reductase	0		NO	0
Rv2776c		in	genic	oxidoreductase	0		NO	0
Rv2777c		in	genic	Predicted metal-dependent hydrolase	0		NO	0
Rv2778c		in	genic	hypothetical protein	0		NO	0
Rv2782c	pepR	in	genic	zinc protease PEPR	0		NO	0
Rv2783c	gpsI	in	genic	polynucleotide phosphorylase/polyadenylase	0		NO	0
Rv2784c	lppU	in	genic	lipoprotein LppU	0		NO	0
Rv2786c	ribF	in	genic	bifunctional riboflavin kinase/FMN adenylyltransferase	0		NO	0
Rv2787		in	genic	ATPases involved in chromosome partitioning	0		NO	0
Rv2788	sirR	in	genic	transcriptional repressor SIRR	0		NO	0
Rv2795c		in	intergenic	Predicted phosphohydrolases	0		NO	0
Rv2796c	lppV	in	intergenic	lipoprotein LppV	0		NO	0
Rv2799		in	intergenic	hypothetical protein	0		NO	0
Rv2800		in	intergenic	hydrolase	0		NO	0
Rv2801c		in	genic	hypothetical protein	0		NO	0
Rv2802c		in	genic	hypothetical protein	0		NO	0
Rv2803		in	genic	hypothetical protein	0		NO	0
Rv2815c		in	intergenic	transposase	0		NO	0
Rv2817c		in	intergenic	Uncharacterized protein predicted to be involved in DNA repair	0		NO	0
Rv2818c		in	genic	DNA-repair	0		NO	0
Rv2819c		in	genic	Uncharacterized protein predicted to be involved in DNA repair (RAMP superfamily)	0		NO	0
Rv2820c		in	genic	Uncharacterized protein predicted to be involved in DNA repair (RAMP superfamily)	0		NO	0
Rv2844		in	genic	hypothetical protein	0		NO	0
Rv2845c	proS	in	genic	prolyl-tRNA synthetase	0		NO	0
Rv2846c	efpA	in	genic	integral membrane efflux protein EfpA	0		NO	0
Rv2863		in	genic	hypothetical protein	0		NO	0
Rv2864c		in	genic	penicillin-binding lipoprotein	0		NO	0
Rv2871		in	genic	hypothetical protein	0		NO	0
Rv2872		in	genic	hypothetical protein	0		NO	0
Rv2873	mpt83	in	genic	cell surface lipoprotein mpt83 (lipoprotein P23)	0		NO	0
Rv2887		in	genic	transcriptional regulatory protein	0		NO	0
Rv2888c	amiC	in	genic	amidase	0		NO	0
Rv2889c	tsf	in	genic	elongation factor Ts	0		NO	0
Rv2914c	pknI	in	intergenic	transmembrane serine/threonine-protein kinase I	0		NO	0
Rv2915c		in	intergenic	Imidazolonepropionase and related amidohydrolases	0		NO	0
Rv2921c	amt	in	intergenic	ammonium transporter	0		NO	0
Rv2922A	ftsY	in	intergenic	cell division protein FtsY	0		NO	0
Rv2922c	smc	in	intergenic	chromosome partition protein Smc	0		NO	0
Rv2934	ppsD	in	genic	phenolpthiocerol synthesis type-I polyketide synthase PPSD	0		NO	0
Rv2935	ppsE	in	genic	phenolpthiocerol synthesis type-I polyketide synthase PPSE	0		NO	0
Rv2936	drrA	in	genic	daunorubicin-DIM-transport ATP-binding protein ABC transporter DrrA	0		NO	0
Rv2938	drrC	in	genic	daunorubicin-DIM-transport integral membrane protein ABC transporter DrrC	0		NO	0
Rv2965c	coaD	in	intergenic	phosphopantetheine adenylyltransferase	0		NO	0
Rv3005c		in	intergenic	Predicted membrane protein	0		NO	0
Rv3006	lppZ	in	intergenic	lipoprotein LppZ	0		NO	0
Rv3007c		in	genic	oxidoreductase	0		NO	0
Rv3008		in	genic	Uncharacterized membrane protein	0		NO	0
Rv3009c	gatB	in	genic	aspartyl/glutamyl-tRNA amidotransferase subunit B	0		NO	0
Rv3010c	pfkA	in	genic	6-phosphofructokinase	0		NO	0
Rv3011c	gatA	in	genic	aspartyl/glutamyl-tRNA amidotransferase subunit A	0		NO	0
Rv3043c	ctaD	in	intergenic	cytochrome C oxidase polypeptide I	0		NO	0
Rv3044	fecB	in	intergenic	FEIII-dicitrate-binding periplasmic lipoprotein	0		NO	0
Rv3047c		in	intergenic	hypothetical protein	0		NO	0
Rv3063	cstA	in	intergenic	carbon starvation protein A CstA	0		NO	0
Rv3064c		in	intergenic	integral membrane protein	0		NO	0
Rv3082c	virS	in	genic	virulence-regulating transcriptional regulator VirS	0		NO	0
Rv3084	lipR	in	genic	acetyl-hydrolase/esterase LipR	0		NO	0
Rv3090		in	genic	Membrane protease subunits, stomatin/prohibitin homologs	0		NO	0
Rv3091		in	genic	hypothetical protein	0		NO	0
Rv3095		in	intergenic	putative transcriptional regulatory protein	0		NO	0
Rv3096		in	intergenic	hypothetical protein	0		NO	0
Rv3097c	lipY	in	genic	triacylglycerol lipase	0		NO	0
Rv3098c		in	intergenic	hypothetical protein	0		NO	0
Rv3099c		in	intergenic	hypothetical protein	0		NO	0
Rv3117	cysA3	in	intergenic	thiosulfate sulfurtransferase CysA3	0		NO	0
Rv3123		in	intergenic	hypothetical protein	0		NO	0
Rv3124		in	intergenic	transcriptional regulatory protein	0		NO	0
Rv3125c	PPE49	in	intergenic	PPE family protein	0		NO	0
Rv3135	PPE50	in	intergenic	PPE family protein	0		NO	0
Rv3136	PPE51	in	genic	PPE family protein	0		NO	0
Rv3137		in	genic	monophosphatase	0		NO	0
Rv3178		in	intergenic	hypothetical protein	0		NO	0
Rv3179		in	intergenic	Predicted ATPase (AAA+ superfamily)	0		NO	0
Rv3180c		in	intergenic	Predicted nucleic acid-binding protein, contains PIN domain	0		NO	0
Rv3187		in	intergenic	transposase REANNOTATED	0		NO	0
Rv3189		in	intergenic	hypothetical protein	0		NO	0
Rv3190c		in	intergenic	hypothetical protein	0		NO	0
Rv3191c		in	genic	transposase	0		NO	0
Rv3197A	whiB7	in	genic	transcriptional regulatory protein WHIB-like WHIB7	0		NO	0
Rv3198A		in	genic	glutaredoxin protein	0		NO	0
Rv3198c	uvrD2	in	genic	ATP-dependent DNA helicase II UVRD2	0		NO	0
Rv3231c		in	genic	link to acyltransferase activity	0		NO	0
Rv3232c	pvdS	in	genic	transcriptional regulatory protein PvdS	0		NO	0
Rv3233c		in	genic	Acyltransferase	0		NO	0
Rv3247c	tmk	in	intergenic	thymidylate kinase	0		NO	0
Rv3249c		in	intergenic	TetR family transcriptional regulator	0		NO	0
Rv3250c	rubB	in	genic	rubredoxin RubB	0		NO	0
Rv3271c		in	intergenic	integral membrane protein	0		NO	0
Rv3272		in	intergenic	Predicted acyl-CoA transferases/carnitine dehydratase	0		NO	0
Rv3273		in	genic	transmembrane carbonic anhydrase	0		NO	0
Rv3292		in	genic	hypothetical protein	0		NO	0
Rv3293	pcd	in	genic	piperideine-6-carboxilic acid dehydrogenase	0		NO	0
Rv3294c		in	genic	Predicted ATPase (AAA+ superfamily)	0		NO	0
Rv3312A		in	genic	secreted protein antigen	0		NO	0
Rv3313c	add	in	genic	adenosine deaminase	0		NO	0
Rv3314c	deoA	in	genic	thymidine phosphorylase	0		NO	0
Rv3318	sdhA	in	intergenic	succinate dehydrogenase flavoprotein subunit	0		NO	0
Rv3353c		in	intergenic	FAD/FMN-containing dehydrogenases	0		NO	0
Rv3354		in	intergenic	hypothetical protein	0		NO	0
Rv3386		in	intergenic	transposase	0		NO	0
Rv3494c	mce4F	in	intergenic	MCE-family protein MCE4F	0		NO	0
Rv3523	ltp3	in	genic	acetyl-CoA acetyltransferase	0		NO	0
Rv3525c		in	intergenic	siderophore-binding protein	0		NO	0
Rv3526		in	intergenic	oxidoreductase	0		NO	0
Rv3545c	cyp125	in	intergenic	cytochrome P450 125	0		NO	0
Rv3567c		in	genic	oxidoreductase	0		NO	0
Rv3584	lpqE	in	genic	lipoprotein LpqE	0		NO	0
Rv3585	radA	in	genic	DNA repair protein RadA	0		NO	0
Rv3586		in	genic	Predicted nucleic-acid-binding protein (contains the HHH domain)	0		NO	0
Rv3595c	PE_PGRS59	in	intergenic	PE-PGRS family protein	0		NO	0
Rv3645		in	genic	transmembrane protein	0		NO	0
Rv3647c		in	genic	DNA-associated process	0		NO	0
Rv3728		in	genic	hypothetical protein	0		NO	0
Rv3730c		in	genic	Predicted eukaryotic-type DNA primase	0		NO	0
Rv3736		in	genic	transcriptional regulatory protein AraC/XylS-family	0		NO	0
Rv3738c	PPE66	in	genic	PPE family protein	0		NO	0
Rv3766		in	intergenic	hypothetical protein	0		NO	0
Rv3767c		in	intergenic	O-Methyltransferase involved in polyketide biosynthesis	0		NO	0
Rv3768		in	genic	hypothetical protein	0		NO	0
Rv3769		in	intergenic	hypothetical protein	0		NO	0
Rv3770c		in	intergenic	hypothetical protein	0		NO	0
Rv3788		in	intergenic	Transcription elongation factor	0		NO	0
Rv3789		in	intergenic	integral membrane protein	0		NO	0
Rv3811		in	genic	Uncharacterized protein potentially involved in peptidoglycan biosynthesis	0		NO	0
Rv3812	PE_PGRS62	in	genic	PE-PGRS family protein	0		NO	0
Rv3813c		in	genic	Predicted hydrolases of the HAD superfamily	0		NO	0
Rv3853	menG	in	genic	ribonuclease activity regulator protein RraA	0		NO	0
Rv3854c	ethA	in	genic	monooxygenase ETHA	0		NO	0
Rv3855	ethR	in	genic	transcriptional regulatory repressor protein (TETR-family) ETHR	0		NO	0
Rv3902c		in	genic	hypothetical protein	0		NO	0
Rv3903c		in	genic	hypothetical protein	0		NO	0
Rv3904c	esxE	in	genic	hypothetical protein	0		NO	0
Rv3916c		in	intergenic	N-Acetyltransferase	0		NO	0
Rv3921c	parB	in	genic	chromosome partitioning protein ParB	0		NO	0
Rv3923c	rnpA	in	intergenic	ribonuclease P REANNOTATED	0		NO	0
							NO	0
