# Supplementary material for: Integration of heterogeneous molecular networks to unravel gene-regulation in Mycobacterium tuberculosis
Source: BMC Syst Biol. 2014 Sep 26;8:111. doi: 10.1186/s12918-014-0111-5 (PMC4181829; doi:10.1186/s12918-014-0111-5)
Supplement: Additional file 13: Table S2. — DevR regulon members. [file 12918_2014_111_MOESM13_ESM.xls]

## Sheet: Sheet1
Target Gene	Product	Category	References
Rv0064	hypothetical protein
Rv0079	ribosome inhibitor	Translation	A,B,C,D
Rv0080a	hypothetical element of transporter, oxidase	Transport	A,B,C
Rv0081a	transcriptional regulatory protein regulator for formate dehydogenlyase complex (Rv0081-Rv0088) also regulated by MPRA	Regulation	A,B,C
Rv0082a	oxidoreductase	Anaerobic resp.	A,B
Rv0116a	Peptidoglycan transferase	Cell Wall
Rv0158	TetR family transcriptional regulator	Regulation
Rv0252 nirB	nitrite reductase large subunit	Anaerobic resp.
Rv0267 narU	integral membrane nitrite extrusion protein NarU	Anaerobic resp.
Rv0318c	integral membrane protein	Cell wall
Rv0349	DNA-associated process
Rv0553 menC	O-succinylbenzoate synthase related to quinone synthesis	Anaerobic resp.
Rv0568 cyp135B1	cytochrome P450 135B1	Cell wall
Rv0569	hypothetical protein (transporter)	Transport	A,B
Rv0570 nrdZ	ribonucleoside-diphosphate reductase large subunit NrdZ/NADH reductase	Anaerobic resp.	A, C
Rv0571c	Predicted phosphoribosyltransferases	Anaerobic resp.	A,B,C
Rv0572c	hypothetical protein		A,B,
Rv0573c	nicotinate phosphoribosyltransferase related to quinone synthesis	Anaerobic resp.	C,D
Rv0574c	Putative enzyme of poly-gamma-glutamate biosynthesis (capsule formation)	Cell Wall	A,B,C
Rv0634c	glyoxalase II
Rv0907	hypothetical protein
Rv0968a	Hypothetical proteins
Rv1065	Cysteine dioxygenase
Rv1367c	Beta-lactamase class C and other penicillin binding proteins
Rv1405c	putative methyltransferase
Rv1733c	transmembrane protein	Transport	A,B,C
Rv1736c narX	nitrate reductase NarX	Anaerobic resp.	A,B,C
Rv1737c narK2	nitrate/nitrite transporter NarK2	Anaerobic resp.	A,B,C
Rv1738	hypothetical protein (transporter)	Transport	A,B,C,D
Rv1812c	FAD-dependent pyridine nucleotide-disulfide oxidoreductase. NADH reductase	Cell Wall	A,B
Rv1813c	hypothetical protein		A,B,C,
Rv1818c PE_PGRS33	PE-PGRS family protein
Rv1977	Zn-dependent protease with chaperone function	Stress
Rv1992c ctpG	metal cation transporter P-type ATPase G CtpG	Transport
Rv1996	Universal stress protein UspA and related nucleotide-binding proteins	Stress	A,B,C
Rv1997 ctpF	metal cation transporter P-type ATPase A CtpF	Transport	A,C
Rv2003c	SAM dependent methyl transferase type 11	Cell Wall
Rv2004ca	Predicted kinase; gluconate kinase or aminoglycoside phosphotransferase	Regulation
Rv2005c	Universal stress protein UspA and related nucleotide-binding proteins	Stress	A,B,C
Rv2006 otsB1	trehalose-6-phosphate phosphatase OtsB1	Cell Wall	A,B,C
Rv2007c fdxA	ferredoxin FDXA	Anaerobic resp.	A,B,C
Rv2008c	Predicted ATPase (AAA+ superfamily)	Anaerobic resp.
Rv2028	Universal stress protein UspA and related nucleotide-binding proteins	Transport
Rv2029c pfkB	phosphofructokinase PfkB (phosphohexokinase)	Cell Wall	A,B,C
Rv2030c	Predicted phosphoribosyltransferases	Cell Wall	A,B,C,D
Rv2031c hspX	heat shock protein hspX	Stress	A,B,C,D
Rv2032 acg	nitroreductase	Anaerobic resp.	A,B,C,D
Rv2130c cysS	cysteinyl-tRNA synthetase	Translation
Rv2131c cysQ	monophosphatase CysQ
Rv2367c	Predicted metal-dependent hydrolase
Rv2621c	transcriptional regulatory protein	Regulation
Rv2623 TB31.7	Universal stress protein UspA and related nucleotide-binding proteins	Stress	A,C, D
Rv2624c	Universal stress protein UspA and related nucleotide-binding proteins	Stress	A,C
Rv2625c	hypothetical protein		A,C
Rv2626c	FOG- CBS domain	Transport	A,B,C,D
Rv2627c	Esterase PHB depolymerase	Cell Wall	A,B,C,D
Rv2628a	hypothetical protein		A,B,C
Rv2629	hypothetical protein	Translation	A,C
Rv2630	hypothetical protein	Translation	A,C
Rv2631	hypothetical protein	Translation	A,C
Rv2708c	hypothetical protein
Rv2751	O-Methyltransferase involved in polyketide biosynthesis
Rv2920c amt	ammonium transporter	Anaerobic resp.
Rv3046c	hypothetical protein
Rv3065 mmr	multidrugs-transport integral membrane protein MMR	Transport
Rv3127	hypothetical protein possible NAD(P)H nitroreductase	Anaerobic resp.	A,B,C,D
Rv3130c tgs1	triacylglycerol synthase	Cell wall	A,B,C,D
Rv3131	diacylglycerol O-acyltransferase activity	Anaerobic resp.	A,B,C,D
Rv3132c devS	two component sensor histidine kinase DevS/DosS	Regulation	A,B,C
Rv3133c devR	two component transcriptional regulatory protein DevR/DosR	Regulation	A,B,C,D
Rv3134c	Universal stress protein UspA and related nucleotide-binding proteins	Transport	A,B,C,D
Rv3568c bphC	biphenyl-2,3-diol 1,2-dioxygenase
Rv3841b bfrB	bacterioferritin		A,D
Rv0231 fadE4	acyl-CoA dehydrogenase FADE4		D
Rv1177b fdxC	ferredoxin		D
Rv1734c	Pyruvate/2-oxoglutarate dehydrogenase complex, dihydrolipoamide acyltransferasemponent, and related enzymes		A,B,C
Rv1735c	hypothetical protein		B,C
Rv1998c	PEP phosphonomutase and related enzymes		C,D
Rv3126c	hypothetical protein		A,C
Rv3128c	hypothetical protein		A,C
Rv3129	hypothetical protein		A,C
Operons and divergons are marked by alternating (grey/white) row colours. Rows signalled in yellow refer to genes that have been previously identified as belonging to DevR regulon, but for which our analysis does not support this evidence. The column References reefers to whether they have been previously identified as members of DevR regulon: A identified by Park et al. [76]; B Balázsi et al. [3…
aTarget genes not identified by ChIP-seq analysis, however their expression profiles and the presence of the DevR binding motif in their upstream sequences support their inclusion in the DevR regulon; bTarget genes not identified by ChIP-seq analysis, however they have been previously identified as belonging to DevR regulon in literature. Our analysis concludes that they are not members of the re…
