# Supplementary material for: Integration of heterogeneous molecular networks to unravel gene-regulation in Mycobacterium tuberculosis
Source: BMC Syst Biol. 2014 Sep 26;8:111. doi: 10.1186/s12918-014-0111-5 (PMC4181829; doi:10.1186/s12918-014-0111-5)
Supplement: Additional file 16: — Results of the GO enrichment analysis performed in the classified DevR targets identified by ChIP-seq. Node Size reefers to the number of genes annotated to that particular GO term in the whole genome annotation file, whereas Sample Match indicates the number of genes annotated to the GO term in the group (the detailed list is given in the Sample Key column). [file 12918_2014_111_MOESM16_ESM.xls]

## Sheet: additional file 16
Group	GO term	Node Size	Sample Match	Adjusted P-value	Term	Ont	SampleKeys
G1	GO:0046872	260	10	0.136152	metal ion binding	MF	Rv2130c Rv1736c Rv2626c Rv0252 Rv2631 Rv2625c Rv3568c Rv0553 Rv2367c Rv2131c
G1	GO:0004222	7	2	0.14536	metalloendopeptidase activity	MF	Rv2625c Rv2367c
G1	no_annot_MF	NA	39	NA	NA	MF	Rv0064, Rv0079, Rv0158, Rv0267, Rv0349, Rv0568, Rv0569, Rv0572c, Rv0573c, Rv0574c, Rv0634c, Rv0907, Rv1065, Rv1367c, Rv1733c, Rv1737c, Rv1738, Rv1813c, Rv1977, Rv1992c, Rv1996, Rv1997, Rv2005c, Rv2006, Rv2007c, Rv2030c, Rv2621c, Rv2624c, Rv2627c, Rv2628, Rv2629, Rv2630, Rv2708c, Rv2751, Rv3046c, Rv3065, Rv3130c, Rv3132c, Rv3134c
G1	GO:0071500	9	8	1.20846e-12	cellular response to nitrosative stress	BP	Rv1736c Rv2624c Rv2623 Rv3131 Rv2627c Rv1737c Rv2031c Rv3133c
G1	GO:0070482	30	11	1.45352e-11	response to oxygen levels	BP	Rv1736c Rv3134c Rv2623 Rv2626c Rv2629 Rv1737c Rv2032 Rv1818c Rv2031c Rv0569 Rv3133c
G1	GO:0001666	28	10	2.73228e-10	response to hypoxia	BP	Rv1736c Rv3134c Rv2623 Rv2626c Rv2629 Rv1737c Rv2032 Rv2031c Rv0569 Rv3133c
G1	GO:0051409	16	8	1.58207e-09	response to nitrosative stress	BP	Rv1736c Rv2624c Rv2623 Rv3131 Rv2627c Rv1737c Rv2031c Rv3133c
G1	GO:0042221	92	12	6.06913e-07	response to chemical stimulus	BP	Rv1736c Rv3134c Rv2623 Rv2626c Rv2629 Rv1737c Rv2032 Rv3568c Rv1818c Rv2031c Rv0569 Rv3133c
G1	GO:0006950	137	14	7.01634e-07	response to stress	BP	Rv1736c Rv2624c Rv3134c Rv2623 Rv2626c Rv3131 Rv2629 Rv2627c Rv1737c Rv2032 Rv1818c Rv2031c Rv0569 Rv3133c
G1	GO:0050896	220	16	6.5117e-06	response to stimulus	BP	Rv1736c Rv2624c Rv3134c Rv2623 Rv2626c Rv3131 Rv2629 Rv2627c Rv1737c Rv2032 Rv3568c Rv1818c Rv2031c Rv0569 Rv3133c Rv1738
G1	GO:0033554	71	8	0.000647803	cellular response to stress	BP	Rv1736c Rv2624c Rv2623 Rv3131 Rv2627c Rv1737c Rv2031c Rv3133c
G1	GO:0051716	75	8	0.000975495	cellular response to stimulus	BP	Rv1736c Rv2624c Rv2623 Rv3131 Rv2627c Rv1737c Rv2031c Rv3133c
G1	GO:0042128	6	3	0.00254272	nitrate assimilation	BP	Rv1736c Rv0252 Rv1737c
G1	GO:0042126	7	3	0.00439235	nitrate metabolic process	BP	Rv1736c Rv0252 Rv1737c
G1	GO:0052173	58	5	0.0848878	response to defenses of other organism involved in symbiotic interaction	BP	Rv2626c Rv2032 Rv1818c Rv2031c Rv1738
G1	GO:0052200	58	5	0.0848878	response to host defenses	BP	Rv2626c Rv2032 Rv1818c Rv2031c Rv1738
G1	GO:0052564	58	5	0.0848878	response to immune response of other organism involved in symbiotic interaction	BP	Rv2626c Rv2032 Rv1818c Rv2031c Rv1738
G1	GO:0052572	58	5	0.0848878	response to host immune response	BP	Rv2626c Rv2032 Rv1818c Rv2031c Rv1738
G1	no_annot_BP	NA	34	NA	NA	BP	Rv0064, Rv0079, Rv0158, Rv0267, Rv0349, Rv0568, Rv0572c, Rv0573c, Rv0574c, Rv0634c, Rv0907, Rv1065, Rv1367c, Rv1733c, Rv1813c, Rv1977, Rv1992c, Rv1996, Rv1997, Rv2005c, Rv2006, Rv2007c, Rv2008c, Rv2030c, Rv2621c, Rv2628, Rv2630, Rv2631, Rv2708c, Rv2751, Rv3046c, Rv3065, Rv3130c, Rv3132c
G1	GO:0005829	269	14	0.00592759	cytosol	CC	Rv2130c Rv2623 Rv2626c Rv0252 Rv3131 Rv2629 Rv2032 Rv0571c Rv2031c Rv0569 Rv0570 Rv3133c Rv1738 Rv0907
G1	GO:0044444	313	14	0.0285774	cytoplasmic part	CC	Rv2130c Rv2623 Rv2626c Rv0252 Rv3131 Rv2629 Rv2032 Rv0571c Rv2031c Rv0569 Rv0570 Rv3133c Rv1738 Rv0907
G1	no_annot_CC	NA	33	NA	NA	CC	Rv0158, Rv0267, Rv0349, Rv0553, Rv0568, Rv0572c, Rv0573c, Rv0574c, Rv0634c, Rv1065, Rv1367c, Rv1405c, Rv1813c, Rv1977, Rv1992c, Rv1996, Rv1997, Rv2005c, Rv2006, Rv2007c, Rv2008c, Rv2029c, Rv2030c, Rv2621c, Rv2628, Rv2630, Rv2708c, Rv2751, Rv3046c, Rv3065, Rv3130c, Rv3132c, Rv3568c
G2	GO:0003735	34	6	0.000958062	structural constituent of ribosome	MF	Rv0716 Rv0700 Rv0701 Rv3460c Rv3459c Rv0715
G2	GO:0019843	21	5	0.00104905	rRNA binding	MF	Rv0716 Rv0701 Rv3460c Rv3459c Rv0715
G2	GO:0005198	36	6	0.00135046	structural molecule activity	MF	Rv0716 Rv0700 Rv0701 Rv3460c Rv3459c Rv0715
G2	GO:0003723	49	6	0.00812742	RNA binding	MF	Rv0716 Rv0700 Rv0701 Rv3460c Rv3459c Rv0715
G2	no_annot_MF	NA	31	NA	NA	MF	Rv0172, Rv0227c, Rv0286, Rv0402c, Rv0433, Rv0640, Rv0824c, Rv0909, Rv1165, Rv1196, Rv1197, Rv1360, Rv1437, Rv1534, Rv1702c, Rv2189c, Rv2301, Rv2419c, Rv2553c, Rv2940c, Rv2952, Rv2966c, Rv3295, Rv3495c, Rv3524, Rv3569c, Rv3646c, Rv3729, Rv3737, Rv3922c, Rv3924c
G2	GO:0006412	71	7	0.00430568	translation	BP	Rv0716 Rv0041 Rv0700 Rv0701 Rv3460c Rv3459c Rv0715
G2	GO:0032502	2	2	0.00599642	developmental process	BP	Rv1018c Rv0169
G2	GO:0040007	473	18	0.00991667	growth	BP	Rv0286 Rv0716 Rv0041 Rv0172 Rv0909 Rv0700 Rv1018c Rv0701 Rv3459c Rv0715 Rv1436 Rv2193 Rv0462 Rv0667 Rv3248c Rv0668 Rv0169 Rv0227c
G2	GO:0010467	223	11	0.028549	gene expression	BP	Rv1019 Rv0716 Rv0041 Rv0700 Rv0701 Rv3460c Rv3459c Rv0715 Rv0667 Rv0445c Rv0668
G2	GO:0034645	261	12	0.0301784	cellular macromolecule biosynthetic process	BP	Rv1019 Rv0716 Rv0041 Rv0700 Rv1018c Rv0701 Rv3460c Rv3459c Rv0715 Rv0667 Rv0445c Rv0668
G2	GO:0009059	264	12	0.0334622	macromolecule biosynthetic process	BP	Rv1019 Rv0716 Rv0041 Rv0700 Rv1018c Rv0701 Rv3460c Rv3459c Rv0715 Rv0667 Rv0445c Rv0668
G2	GO:0044267	128	8	0.0334799	cellular protein metabolic process	BP	Rv0716 Rv0041 Rv0700 Rv0701 Rv3460c Rv3459c Rv0715 Rv2462c
G2	no_annot_BP	NA	31	NA	NA	BP	Rv0287, Rv0336, Rv0402c, Rv0433, Rv0640, Rv0824c, Rv1165, Rv1196, Rv1197, Rv1360, Rv1437, Rv1505c, Rv1534, Rv1702c, Rv2189c, Rv2301, Rv2419c, Rv2553c, Rv2940c, Rv2952, Rv2966c, Rv3295, Rv3495c, Rv3524, Rv3569c, Rv3646c, Rv3729, Rv3737, Rv3776, Rv3922c, Rv3924c
G2	GO:0005840	35	6	0.00045284	ribosome	CC	Rv0716 Rv0700 Rv0701 Rv3460c Rv3459c Rv0715
G2	GO:0030529	35	6	0.00045284	ribonucleoprotein complex	CC	Rv0716 Rv0700 Rv0701 Rv3460c Rv3459c Rv0715
G2	GO:0043228	43	6	0.00151854	non-membrane-bounded organelle	CC	Rv0716 Rv0700 Rv0701 Rv3460c Rv3459c Rv0715
G2	GO:0043232	43	6	0.00151854	intracellular non-membrane-bounded organelle	CC	Rv0716 Rv0700 Rv0701 Rv3460c Rv3459c Rv0715
G2	GO:0043226	44	6	0.00173353	organelle	CC	Rv0716 Rv0700 Rv0701 Rv3460c Rv3459c Rv0715
G2	GO:0043229	44	6	0.00173353	intracellular organelle	CC	Rv0716 Rv0700 Rv0701 Rv3460c Rv3459c Rv0715
G2	GO:0032991	88	7	0.0140239	macromolecular complex	CC	Rv0716 Rv0700 Rv0701 Rv3460c Rv3459c Rv0715 Rv0462
G2	GO:0044444	313	13	0.0481831	cytoplasmic part	CC	Rv0716 Rv0700 Rv0701 Rv3460c Rv3459c Rv0715 Rv1436 Rv0462 Rv0667 Rv3248c Rv2951c Rv2462c Rv3737
G2	no_annot_CC	NA	32	NA	NA	CC	Rv0433, Rv0567, Rv0640, Rv0824c, Rv0909, Rv1019, Rv1165, Rv1196, Rv1360, Rv1437, Rv1505c, Rv1534, Rv1702c, Rv2189c, Rv2301, Rv2419c, Rv2553c, Rv2939, Rv2940c, Rv2952, Rv2966c, Rv3116, Rv3234c, Rv3295, Rv3317, Rv3495c, Rv3524, Rv3569c, Rv3646c, Rv3729, Rv3922c, Rv3924c
G3	GO:0004144	12	2	0.0350364	diacylglycerol O-acyltransferase activity	MF	Rv3088 Rv3087
G3	GO:0016411	13	2	0.0412459	acylglycerol O-acyltransferase activity	MF	Rv3088 Rv3087
G3	GO:0008374	15	2	0.0550929	O-acyltransferase activity	MF	Rv3088 Rv3087
G3	GO:0004096	1	1	0.0853264	catalase activity	MF	Rv1908c
G3	GO:0016677	1	1	0.0853264	oxidoreductase activity, acting on heme group of donors, nitrogenous group as acceptor	MF	Rv1908c
G3	no_annot_MF	NA	29	NA	NA	MF	Rv0049, Rv0066c, Rv0088, Rv0232, Rv0251c, Rv0443, Rv0654, Rv0657c, Rv0678, Rv0680c, Rv1152, Rv1796, Rv1909c, Rv1991c, Rv1993c, Rv1995, Rv2035, Rv2358, Rv2374c, Rv2694c, Rv2709, Rv3083, Rv3089, Rv3188, Rv3270, Rv3385c, Rv3546, Rv3596c, Rv3597c
G3	GO:0001101	3	2	0.000960455	response to acid	BP	Rv3088 Rv3087
G3	GO:0042221	92	4	0.0121804	response to chemical stimulus	BP	Rv3088 Rv3087 Rv2010 Rv1908c
G3	GO:0045017	13	2	0.0242385	glycerolipid biosynthetic process	BP	Rv3088 Rv3087
G3	GO:0010035	15	2	0.0324348	response to inorganic substance	BP	Rv3088 Rv1908c
G3	GO:0046486	16	2	0.0369579	glycerolipid metabolic process	BP	Rv3088 Rv3087
G3	GO:0042743	1	1	0.0630172	hydrogen peroxide metabolic process	BP	Rv1908c
G3	GO:0042744	1	1	0.0630172	hydrogen peroxide catabolic process	BP	Rv1908c
G3	GO:0070301	1	1	0.0630172	cellular response to hydrogen peroxide	BP	Rv1908c
G3	GO:0006071	21	2	0.0637187	glycerol metabolic process	BP	Rv3088 Rv3087
G3	GO:0019400	21	2	0.0637187	alditol metabolic process	BP	Rv3088 Rv3087
G3	GO:0019751	22	2	0.0698817	polyol metabolic process	BP	Rv3088 Rv3087
G3	no_annot_BP	NA	31	NA	NA	BP	Rv0049, Rv0066c, Rv0088, Rv0232, Rv0251c, Rv0443, Rv0654, Rv0657c, Rv0678, Rv0680c, Rv1152, Rv1593c, Rv1796, Rv1909c, Rv1991c, Rv1993c, Rv1995, Rv2035, Rv2358, Rv2374c, Rv2466c, Rv2694c, Rv2709, Rv3083, Rv3089, Rv3188, Rv3270, Rv3385c, Rv3546, Rv3596c, Rv3597c
G3	GO:0030288	5	1	0.0976925	outer membrane-bounded periplasmic space	CC	Rv2466c
G3	GO:0042597	5	1	0.0976925	periplasmic space	CC	Rv2466c
G3	no_annot_CC	NA	33	NA	NA	CC	Rv0049, Rv0066c, Rv0232, Rv0251c, Rv0443, Rv0654, Rv0657c, Rv0678, Rv0680c, Rv1152, Rv1598c, Rv1796, Rv1909c, Rv1991c, Rv1993c, Rv1995, Rv2010, Rv2035, Rv2358, Rv2374c, Rv2694c, Rv2709, Rv2865, Rv3083, Rv3087, Rv3088, Rv3089, Rv3188, Rv3270, Rv3385c, Rv3546, Rv3596c, Rv3597c
G4	GO:0008444	2	1	0.0361289	CDP-diacylglycerol-glycerol-3-phosphate 3-phosphatidyltransferase activity	MF	Rv1822
G4	GO:0008942	2	1	0.0361289	nitrite reductase [NAD(P)H] activity	MF	Rv0253
G4	GO:0046857	2	1	0.0361289	oxidoreductase activity, acting on other nitrogenous compounds as donors, with NAD or NADP as acceptor	MF	Rv0253
G4	GO:0017169	4	1	0.0719776	CDP-alcohol phosphatidyltransferase activity	MF	Rv1822
G4	no_annot_MF	NA	10	NA	NA	MF	Rv0401, Rv1542c, Rv1551, Rv1735c, Rv2197c, Rv2366c, Rv2423, Rv2509, Rv2693c, Rv2816c
G4	GO:0042128	6	1	0.105921	nitrate assimilation	BP	Rv0253
G4	GO:0042126	7	1	0.123338	nitrate metabolic process	BP	Rv0253
G4	no_annot_BP	NA	10	NA	NA	BP	Rv0401, Rv1542c, Rv1551, Rv2197c, Rv2366c, Rv2423, Rv2509, Rv2693c, Rv2752c, Rv2816c
G4	GO:0016021	341	4	0.0529887	integral to membrane	CC	Rv2039c Rv1822 Rv1735c Rv2197c
G4	GO:0031224	341	4	0.0529887	intrinsic to membrane	CC	Rv2039c Rv1822 Rv1735c Rv2197c
G4	GO:0044425	346	4	0.0559841	membrane part	CC	Rv2039c Rv1822 Rv1735c Rv2197c
G4	no_annot_CC	NA	12	NA	NA	CC	Rv0253, Rv0401, Rv0452, Rv1359, Rv1542c, Rv1551, Rv1853, Rv2366c, Rv2423, Rv2509, Rv2693c, Rv2816c
G0	GO:0003700	79	15	0.504897	sequence-specific DNA binding transcription factor activity	MF	Rv0586 Rv0880 Rv1985c Rv1994c Rv0117 Rv0576 Rv3082c Rv1358 Rv0339c Rv1816 Rv0377 Rv0681 Rv3249c Rv0775 Rv0653c
G0	GO:0004806	6	3	1	triglyceride lipase activity	MF	Rv3097c Rv1592c Rv1169c
G0	no_annot_MF	NA	292	NA	NA	MF	Rv0231, Rv1998c, Rv3126c, Rv3128c, Rv0007, Rv0008c, Rv0009, Rv0010c, Rv0011c, Rv0034, Rv0036c, Rv0040c, Rv0065, Rv0067c, Rv0078, Rv0078A, Rv0090, Rv0091, Rv0157A, Rv0167, Rv0168, Rv0170, Rv0171, Rv0173, Rv0174, Rv0175, Rv0191, Rv0192A, Rv0193c, Rv0229c, Rv0242c, Rv0243, Rv0245, Rv0268c, Rv0319, Rv0337c, Rv0350, Rv0354c, Rv0355c, Rv0356c, Rv0378, Rv0392c, Rv0393, Rv0403c, Rv0435c, Rv0437c, Rv0444c…
G0	GO:0016070	170	28	0.303011	RNA metabolic process	BP	Rv0586 Rv0880 Rv1985c Rv1994c Rv0117 Rv3730c Rv1102c Rv0576 Rv0823c Rv2580c Rv3082c Rv1358 Rv0339c Rv1816 Rv1340 Rv3788 Rv2845c Rv2871 Rv2801c Rv0881 Rv0377 Rv1650 Rv0269c Rv0681 Rv3249c Rv3124 Rv0775 Rv0653c
G0	GO:0016042	9	4	0.593824	lipid catabolic process	BP	Rv3097c Rv3567c Rv1592c Rv3526
G0	no_annot_BP	NA	280	NA	NA	BP	Rv0231, Rv1998c, Rv3126c, Rv3128c, Rv3129, Rv0007, Rv0008c, Rv0009, Rv0010c, Rv0011c, Rv0034, Rv0036c, Rv0040c, Rv0065, Rv0067c, Rv0078, Rv0078A, Rv0090, Rv0091, Rv0157A, Rv0167, Rv0168, Rv0170, Rv0192, Rv0192A, Rv0193c, Rv0229c, Rv0242c, Rv0243, Rv0245, Rv0268c, Rv0319, Rv0337c, Rv0350, Rv0354c, Rv0355c, Rv0356c, Rv0378, Rv0392c, Rv0393, Rv0403c, Rv0435c, Rv0437c, Rv0444c, Rv0453, Rv0454, Rv0455…
G0	GO:0030312	225	32	0.217037	external encapsulating structure	CC	Rv3097c Rv3854c Rv0440 Rv1454c Rv3010c Rv1703c Rv2000 Rv2817c Rv2580c Rv0089 Rv2195 Rv0848 Rv2601 Rv1037c Rv2149c Rv2845c Rv3117 Rv0815c Rv2109c Rv1886c Rv0001 Rv2922c Rv1650 Rv2286c Rv1453 Rv2787 Rv1817 Rv0338c Rv0775 Rv1503c Rv0050 Rv3190c
G0	GO:0005887	63	12	0.245369	integral to plasma membrane	CC	Rv1097c Rv0175 Rv1819c Rv2194 Rv2195 Rv1591 Rv0007 Rv0008c Rv1101c Rv3090 Rv0338c Rv1924c
G0	no_annot_CC	NA	298	NA	NA	CC	Rv0231, Rv1734c, Rv1998c, Rv3126c, Rv3128c, Rv3129, Rv0009, Rv0034, Rv0035, Rv0036c, Rv0065, Rv0067c, Rv0078, Rv0078A, Rv0091, Rv0117, Rv0157A, Rv0167, Rv0168, Rv0170, Rv0171, Rv0192A, Rv0193c, Rv0229c, Rv0230c, Rv0242c, Rv0243, Rv0245, Rv0268c, Rv0269c, Rv0319, Rv0337c, Rv0350, Rv0354c, Rv0355c, Rv0356c, Rv0377, Rv0378, Rv0392c, Rv0393, Rv0434, Rv0435c, Rv0437c, Rv0438c, Rv0444c, Rv0454, Rv0456A…
