# Supplementary material for: Integration of heterogeneous molecular networks to unravel gene-regulation in Mycobacterium tuberculosis
Source: BMC Syst Biol. 2014 Sep 26;8:111. doi: 10.1186/s12918-014-0111-5 (PMC4181829; doi:10.1186/s12918-014-0111-5)
Supplement: Additional file 17: — Members of ZurR regulon. Operons and divergons are marked by alternating (grey/white) row colours. Rows signalled in yellow refer to genes that have been previously identified as belonging to this regulon, but for which our analysis does not support this claim. The fifth column indicates whether the targets had been previously identified by Maciag et al. and the sixth column reflects the reported fold change in a zurR knock out mutant [81]. Column 7 contains the definition of the core set of genes, whereas columns 8 to 11 contains the average correlation between the expression level of the each gene and the genes in the core-set across all conditions in the compendium or a subset of them. [file 12918_2014_111_MOESM17_ESM.xls]

## Sheet: additional file 17
Gene	gene	Product	Classification	Maciag et al	q	FC	in core	corr core set all conditions	corr core set 35 conds	corr core set 23 conds	corr core set 5 conds	Comment
Rv0105c	rpmB1	50s ribosomal protein l28	ribosomal protein	x	0	2.7	T	0.0183452	0.634259	0.708435	0.925507
Rv0106		Similar to low-affinity zinc transporter ycic from B. subtilis cobalamin synthesis CobW family protein /putative gtpases: g3e family	metal transport	x	0	8.1	F	0.0991832	0.759269	0.848332	0.970793
Rv0223c		Aldehyde dehydrogenase thought to oxidize a wide variety of aliphatic and aromatic aldehydes.					F	-0.0584245	0.253322	0.254443	0.747243
Rv0232		Probable transcriptional regulator (tetr family)		x	0	1.9	F	-0.152977	-0.123722	-0.211213	-0.834885	Anticorrelation
Rv0280	ppe3	Ppe family protein	possible secretion system	x	0	9.6	T	0.324002	0.787601	0.844701	0.962096
Rv0281		Unknown; possibly o-methyltransferase involved in polyketide biosynthesis		x	0	3.6	T	0.45157	0.701309	0.831516	0.981633
Rv0282	eccA3	Secretion system member esx conserved component ecca3. Possible membrane protein.	ESX-3	x		ND	F	0.791544	0.881927	0.897174	0.969915
Rv0283	eccB3	Secretion system member esx conserved component eccb3. Possible membrane protein.	ESX-3	x	0	4.3	T	0.670092	0.885579	0.881507	0.990939
Rv0284	eccC3	Unknown; membrane protein, contains putative ftsk/spoiiie family protein domain similar to esx-1 secretion system member esx conserved component eccc3. possible membrane protein.	ESX-3	x	0	3	T	0.802048	0.929871	0.944714	0.985756
Rv0285	pe5	Pe family protein	ESX-3	x	0	3.4	T	0.790822	0.91262	0.93474	0.992445
Rv0286	ppe4	Ppe family protein	ESX-3	x	0	3.3	T	0.78354	0.918873	0.937201	0.96775
Rv0287	esxG	Esat-6-like protein	ESX-3	x	0	3	T	0.835283	0.910001	0.907735	0.880835
Rv0288	esxH	Esat-6-like protein	ESX-3	x	0	3.2	T	0.835702	0.921081	0.927853	0.974775
Rv0289	espG3	Unknown; similar to esx-1 secretion system member esx-1 secretion-associated protein espg3	ESX-3	x	0	3.1	T	0.785928	0.897862	0.909901	0.950211
Rv0290	eccD3	Unknown; similar to esx-1 secretion system member esx conserved component eccd3. probable transmembrane protein.	ESX-3	x	0	3.7	T	0.757298	0.921943	0.93961	0.983773
Rv0291	mycP3	Peptidase of subtilase family/membrane-anchored mycosin, similar to esx-1 secretion system member	ESX-3	x	0	3.1	T	0.617587	0.816161	0.817918	0.960874
Rv0292	eccE3	Secretion system member. Esx conserved component ecce3. probable transmembrane protein.	ESX-3	x	0	3.3	T	0.710975	0.879957	0.90142	0.917977
Rv0838	lpqR	Lipoprotein. Contains signal sequence and appropriately positioned ps00013 prokaryotic membrane lipoprotein lipid attachment site.	lipoprotein				F	0.0675132	-0.208486	-0.428058	-0.812244	Anticorrelation
Rv1057		Hypothetical protein					F	-0.0338362	0.0543749	0.124087	0.864709
Rv1195	pe13	Pe family protein		x	0	2.4	F	0.212368	0.362296	0.348643	0.614961	not in regulon
Rv1386	pe15	Pe family protein					F	0.240368	0.296696	0.391445	0.647415
Rv1387	ppe20	Ppe family protein ppe20					F	0.441877	0.473782	0.533046	0.763575
Rv1502		Hypothetical protein		x				0.212549	-0.0946619	-0.224697	-0.837182	not in regulon
Rv1857	modA	Lipoprotein involved in transport of molybdenum into the cell		x	0	1.9	F	-0.000867179	0.00711963	0.141365	0.662895	not in regulon
Rv1870c		Unknown		x	0.6	2.1	F	0.175665	-0.10155	-0.213363	-0.953109	not in regulon
Rv2055c	rpsR2	30s ribosomal protein s18 rpsr2	ribosomal protein	x	0	12.8	T	0.177395	0.646582	0.778611	0.997485
Rv2056c	rpsN2	30s ribosomal protein s14 rpsn2	ribosomal protein	x	0	22.5	T	0.262465	0.779858	0.865289	0.986676
Rv2057c	rpmG1	50s ribosomal protein l33	ribosomal protein	x	0	23.3	T	0.258515	0.798297	0.861115	0.989594
Rv2058c	rpmB2	50s ribosomal protein l28 rpmb2	ribosomal protein	x	0	30.1 (125)	T	0.275909	0.78515	0.822052	0.998847
Rv2059		Similar to periplasmic metal binding proteins of abc transport systems	metal transport	x	0	5.8 (22.5)	F	0.082778	0.451163	0.61417	0.947078
Rv2060		Similar to znub, abc-type mn2+/zn2+ transport systems, permease components	metal transport	x	0	6.3	F	0.100676	0.523834	0.703196	0.980855
Rv2352c	pp38	Ppe family protein		x			F	0.00647194	0.139128	0.195697	0.604818	not in regulon
Rv2617c		Hypothetical protein. Probable transmembrane protein DoxX family protein tRNA (5-methylaminomethyl-2-thiouridylate)-methyltransferase	possible secretion system				F	0.0894533	0.271856	0.305482	0.974047
Rv2618		Predicted transcriptional regulator					F	0.1233	0.369857	0.358836	0.783616
Rv2719c		Hypothetical protein					F	-0.0422394	0.260919	0.380109	0.643299
Rv2990c		hypothetical protein		x	0	4.1	F	0.341643	0.774443	0.82928	0.877739
Rv3017c	esxQ	Esat-6-like protein	possible secretion system	x	1	2.1	T	0.738689	0.881024	0.871486	0.951689
Rv3018b		Reannotated/missing probes	possible secretion system				F	-		-		Missing expression information
Rv3018c	PPE46	ppe family protein	possible secretion system				F	-0.0879347	-0.106772	-0.0761858	0.482005
Rv3019c	esxR	Esat-6-like protein	possible secretion system	x	0	3.9	T	0.827809	0.952185	0.954434	0.995041
Rv3020c	esxS	Esat-6-like protein	possible secretion system	x	0	2.5	T	0.804416	0.949004	0.955114	0.987238
Rv3022c	ppe48	Ppe family protein	possible secretion system	x	0	2.2	F	0.36577	0.776562	0.840657	0.991477
Rv3229c	desA3	Involved in lipid metabolism, possible fatty acid desaturase linoleoyl-coa desaturase		x	0	2.9	F	-0.0652489	-0.321692	-0.485585	-0.4572	Not in regulon
Rv3612c		Unknown; up-regulated after 4 h and 24 h of starvation		x	0	2.1	F	-0.0485805	0.0176264	0.135492	-0.49241	Not in regulon
